# Supplementary material for: Identifying OGN as a Biomarker Covering Multiple Pathogenic Pathways for Diagnosing Heart Failure: From Machine Learning to Mechanism Interpretation
Source: Biomolecules. 2024 Feb 2;14(2):179. doi: 10.3390/biom14020179 (PMC10886937; doi:10.3390/biom14020179)
Supplement: Supplementary file 1 [file biomolecules-14-00179-s001.zip]

Archive with 19 entries (19 files):
- Supplementary Figure S1.jpg
- Supplementary Figure S10.jpg
- Supplementary Figure S11.jpg
- Supplementary Figure S12.jpg
- Supplementary Figure S13.jpg
- Supplementary Figure S14.jpg
- Supplementary Figure S15.jpg
- Supplementary Figure S16.jpg
- Supplementary Figure S17.jpg
- Supplementary Figure S18.jpg
- Supplementary Figure S2.jpg
- Supplementary Figure S3.jpg
- Supplementary Figure S4.jpg
- Supplementary Figure S5.jpg
- Supplementary Figure S6.jpg
- Supplementary Figure S7.jpg
- Supplementary Figure S8.jpg
- Supplementary Figure S9.jpg
- Supplementary Tables.xlsx
