# Supplementary material for: Identifying OGN as a Biomarker Covering Multiple Pathogenic Pathways for Diagnosing Heart Failure: From Machine Learning to Mechanism Interpretation
Source: Biomolecules. 2024 Feb 2;14(2):179. doi: 10.3390/biom14020179 (PMC10886937; doi:10.3390/biom14020179)
Supplement: Supplementary file 1 [file biomolecules-14-00179-s001.zip › Supplementary Tables.xlsx]

## Sheet: Table S1
Table S1. The clinical information of HF patients and control cases in GSE141910.
Accession	Group (Type of HF included)	Gender	Race	Age
GSM4215858	Non-Failing Donor	Male	African American	18
GSM4215859	Non-Failing Donor	Male	African American	26
GSM4215860	Non-Failing Donor	Male	African American	17
GSM4215861	Non-Failing Donor	Female	African American	59
GSM4215862	Non-Failing Donor	Female	African American	59
GSM4215863	Non-Failing Donor	Male	Caucasian	50
GSM4215864	Non-Failing Donor	Male	African American	15
GSM4215865	Non-Failing Donor	Female	African American	53
GSM4215866	Non-Failing Donor	Female	African American	62
GSM4215867	Non-Failing Donor	Female	Caucasian	16
GSM4215868	Non-Failing Donor	Male	Caucasian	51
GSM4215869	Non-Failing Donor	Male	African American	25
GSM4215870	Non-Failing Donor	Male	Caucasian	54
GSM4215871	Non-Failing Donor	Female	Caucasian	62
GSM4215872	Non-Failing Donor	Male	Caucasian	75
GSM4215873	Non-Failing Donor	Female	Caucasian	62
GSM4215874	Non-Failing Donor	Male	Caucasian	58
GSM4215875	Non-Failing Donor	Male	Caucasian	33
GSM4215876	Non-Failing Donor	Female	Caucasian	67
GSM4215877	Non-Failing Donor	Female	Caucasian	58
GSM4215878	Peripartum cardiomyopathy (PPCM)	Female	Caucasian	30
GSM4215879	Peripartum cardiomyopathy (PPCM)	Female	Caucasian	25
GSM4215880	Hypertrophic cardiomyopathy (HCM)	Female	Caucasian	38
GSM4215881	Dilated cardiomyopathy (DCM)	Female	African American	32
GSM4215882	Dilated cardiomyopathy (DCM)	Male	African American	48
GSM4215883	Dilated cardiomyopathy (DCM)	Male	African American	41
GSM4215884	Dilated cardiomyopathy (DCM)	Female	African American	28
GSM4215885	Dilated cardiomyopathy (DCM)	Male	African American	46
GSM4215886	Dilated cardiomyopathy (DCM)	Female	African American	52
GSM4215887	Hypertrophic cardiomyopathy (HCM)	Female	Caucasian	21
GSM4215888	Dilated cardiomyopathy (DCM)	Male	African American	57
GSM4215889	Dilated cardiomyopathy (DCM)	Female	Caucasian	41
GSM4215890	Dilated cardiomyopathy (DCM)	Female	Caucasian	54
GSM4215891	Dilated cardiomyopathy (DCM)	Male	Caucasian	65
GSM4215892	Dilated cardiomyopathy (DCM)	Female	Caucasian	56
GSM4215893	Dilated cardiomyopathy (DCM)	Male	Caucasian	53
GSM4215894	Dilated cardiomyopathy (DCM)	Male	African American	53
GSM4215895	Dilated cardiomyopathy (DCM)	Male	Caucasian	46
GSM4215896	Dilated cardiomyopathy (DCM)	Male	Caucasian	63
GSM4215897	Dilated cardiomyopathy (DCM)	Male	Caucasian	59
GSM4215898	Dilated cardiomyopathy (DCM)	Male	Caucasian	50
GSM4215899	Peripartum cardiomyopathy (PPCM)	Female	Caucasian	51
GSM4215900	Dilated cardiomyopathy (DCM)	Male	Caucasian	65
GSM4215901	Dilated cardiomyopathy (DCM)	Female	African American	57
GSM4215902	Dilated cardiomyopathy (DCM)	Male	Caucasian	47
GSM4215903	Dilated cardiomyopathy (DCM)	Male	Caucasian	59
GSM4215904	Dilated cardiomyopathy (DCM)	Female	Caucasian	56
GSM4215905	Dilated cardiomyopathy (DCM)	Male	Caucasian	48
GSM4215906	Dilated cardiomyopathy (DCM)	Male	Caucasian	55
GSM4215907	Dilated cardiomyopathy (DCM)	Male	African American	64
GSM4215908	Dilated cardiomyopathy (DCM)	Male	Caucasian	54
GSM4215909	Dilated cardiomyopathy (DCM)	Male	Caucasian	48
GSM4215910	Dilated cardiomyopathy (DCM)	Male	African American	63
GSM4215911	Dilated cardiomyopathy (DCM)	Female	African American	61
GSM4215912	Dilated cardiomyopathy (DCM)	Male	African American	57
GSM4215913	Dilated cardiomyopathy (DCM)	Male	Caucasian	49
GSM4215914	Dilated cardiomyopathy (DCM)	Male	Caucasian	56
GSM4215915	Dilated cardiomyopathy (DCM)	Female	African American	44
GSM4215916	Dilated cardiomyopathy (DCM)	Male	Caucasian	53
GSM4215917	Dilated cardiomyopathy (DCM)	Female	Caucasian	60
GSM4215918	Dilated cardiomyopathy (DCM)	Male	Caucasian	48
GSM4215919	Dilated cardiomyopathy (DCM)	Male	Caucasian	51
GSM4215920	Dilated cardiomyopathy (DCM)	Male	Caucasian	53
GSM4215921	Dilated cardiomyopathy (DCM)	Female	African American	58
GSM4215922	Dilated cardiomyopathy (DCM)	Female	Caucasian	51
GSM4215923	Dilated cardiomyopathy (DCM)	Male	African American	25
GSM4215924	Dilated cardiomyopathy (DCM)	Male	Caucasian	58
GSM4215925	Dilated cardiomyopathy (DCM)	Male	Caucasian	62
GSM4215926	Dilated cardiomyopathy (DCM)	Male	African American	48
GSM4215927	Dilated cardiomyopathy (DCM)	Male	Caucasian	47
GSM4215928	Dilated cardiomyopathy (DCM)	Male	Caucasian	65
GSM4215929	Dilated cardiomyopathy (DCM)	Male	Caucasian	64
GSM4215930	Dilated cardiomyopathy (DCM)	Female	African American	20
GSM4215931	Dilated cardiomyopathy (DCM)	Male	African American	63
GSM4215932	Hypertrophic cardiomyopathy (HCM)	Female	Caucasian	48
GSM4215933	Dilated cardiomyopathy (DCM)	Male	Caucasian	54
GSM4215934	Dilated cardiomyopathy (DCM)	Male	African American	62
GSM4215935	Dilated cardiomyopathy (DCM)	Female	Caucasian	57
GSM4215936	Dilated cardiomyopathy (DCM)	Female	Caucasian	45
GSM4215937	Dilated cardiomyopathy (DCM)	Male	Caucasian	66
GSM4215938	Dilated cardiomyopathy (DCM)	Female	Caucasian	52
GSM4215939	Dilated cardiomyopathy (DCM)	Male	African American	63
GSM4215940	Dilated cardiomyopathy (DCM)	Male	Caucasian	51
GSM4215941	Hypertrophic cardiomyopathy (HCM)	Male	Caucasian	65
GSM4215942	Dilated cardiomyopathy (DCM)	Female	African American	34
GSM4215943	Dilated cardiomyopathy (DCM)	Female	Caucasian	58
GSM4215944	Dilated cardiomyopathy (DCM)	Male	Caucasian	65
GSM4215945	Dilated cardiomyopathy (DCM)	Male	Caucasian	41
GSM4215946	Dilated cardiomyopathy (DCM)	Female	African American	32
GSM4215947	Dilated cardiomyopathy (DCM)	Female	African American	48
GSM4215948	Dilated cardiomyopathy (DCM)	Female	African American	21
GSM4215949	Dilated cardiomyopathy (DCM)	Male	African American	59
GSM4215950	Hypertrophic cardiomyopathy (HCM)	Female	Caucasian	30
GSM4215951	Hypertrophic cardiomyopathy (HCM)	Female	Caucasian	53
GSM4215952	Dilated cardiomyopathy (DCM)	Female	Caucasian	61
GSM4215953	Dilated cardiomyopathy (DCM)	Male	Caucasian	47
GSM4215954	Hypertrophic cardiomyopathy (HCM)	Male	Caucasian	54
GSM4215955	Dilated cardiomyopathy (DCM)	Female	African American	34
GSM4215956	Dilated cardiomyopathy (DCM)	Male	African American	56
GSM4215957	Dilated cardiomyopathy (DCM)	Female	African American	55
GSM4215958	Hypertrophic cardiomyopathy (HCM)	Female	Caucasian	49
GSM4215959	Dilated cardiomyopathy (DCM)	Male	African American	50
GSM4215960	Hypertrophic cardiomyopathy (HCM)	Male	Caucasian	67
GSM4215961	Dilated cardiomyopathy (DCM)	Male	Caucasian	45
GSM4215962	Dilated cardiomyopathy (DCM)	Male	African American	33
GSM4215963	Dilated cardiomyopathy (DCM)	Male	African American	63.4
GSM4215964	Dilated cardiomyopathy (DCM)	Male	African American	44.3
GSM4215965	Dilated cardiomyopathy (DCM)	Male	Caucasian	59
GSM4215966	Dilated cardiomyopathy (DCM)	Male	Caucasian	53
GSM4215967	Dilated cardiomyopathy (DCM)	Female	Caucasian	61
GSM4215968	Dilated cardiomyopathy (DCM)	Female	African American	53
GSM4215969	Dilated cardiomyopathy (DCM)	Female	African American	62
GSM4215970	Dilated cardiomyopathy (DCM)	Female	Caucasian	63
GSM4215971	Dilated cardiomyopathy (DCM)	Male	African American	46
GSM4215972	Dilated cardiomyopathy (DCM)	Female	Caucasian	48
GSM4215973	Dilated cardiomyopathy (DCM)	Male	African American	62
GSM4215974	Dilated cardiomyopathy (DCM)	Female	African American	33
GSM4215975	Dilated cardiomyopathy (DCM)	Female	African American	29
GSM4215976	Hypertrophic cardiomyopathy (HCM)	Male	Caucasian	53
GSM4215977	Dilated cardiomyopathy (DCM)	Female	Caucasian	63
GSM4215978	Dilated cardiomyopathy (DCM)	Male	Caucasian	42
GSM4215979	Dilated cardiomyopathy (DCM)	Male	Caucasian	54
GSM4215980	Dilated cardiomyopathy (DCM)	Female	Caucasian	58
GSM4215981	Dilated cardiomyopathy (DCM)	Male	Caucasian	58
GSM4215982	Dilated cardiomyopathy (DCM)	Female	Caucasian	53
GSM4215983	Dilated cardiomyopathy (DCM)	Male	Caucasian	54
GSM4215984	Dilated cardiomyopathy (DCM)	Female	African American	60
GSM4215985	Hypertrophic cardiomyopathy (HCM)	Female	African American	46
GSM4215986	Non-Failing Donor	Male	African American	49
GSM4215987	Dilated cardiomyopathy (DCM)	Female	African American	20
GSM4215988	Dilated cardiomyopathy (DCM)	Male	African American	44
GSM4215989	Non-Failing Donor	Male	African American	44
GSM4215990	Dilated cardiomyopathy (DCM)	Male	African American	54
GSM4215991	Non-Failing Donor	Male	Caucasian	66
GSM4215992	Non-Failing Donor	Male	Caucasian	71
GSM4215993	Dilated cardiomyopathy (DCM)	Male	African American	38
GSM4215994	Non-Failing Donor	Male	Caucasian	59
GSM4215995	Dilated cardiomyopathy (DCM)	Male	African American	50
GSM4215996	Dilated cardiomyopathy (DCM)	Female	African American	39
GSM4215997	Dilated cardiomyopathy (DCM)	Female	African American	56
GSM4215998	Non-Failing Donor	Male	Caucasian	59
GSM4215999	Non-Failing Donor	Female	Caucasian	65
GSM4216000	Dilated cardiomyopathy (DCM)	Female	Caucasian	48
GSM4216001	Non-Failing Donor	Female	African American	65
GSM4216002	Dilated cardiomyopathy (DCM)	Male	African American	59
GSM4216003	Dilated cardiomyopathy (DCM)	Male	Caucasian	44
GSM4216004	Non-Failing Donor	Female	Caucasian	69
GSM4216005	Non-Failing Donor	Male	Caucasian	61
GSM4216006	Dilated cardiomyopathy (DCM)	Female	Caucasian	61
GSM4216007	Non-Failing Donor	Female	Caucasian	52
GSM4216008	Non-Failing Donor	Male	Caucasian	33
GSM4216009	Non-Failing Donor	Female	Caucasian	51
GSM4216010	Non-Failing Donor	Female	African American	73
GSM4216011	Dilated cardiomyopathy (DCM)	Male	African American	49
GSM4216012	Non-Failing Donor	Female	Caucasian	68
GSM4216013	Dilated cardiomyopathy (DCM)	Male	African American	26
GSM4216014	Non-Failing Donor	Male	African American	53
GSM4216015	Non-Failing Donor	Female	Caucasian	65
GSM4216016	Non-Failing Donor	Female	Caucasian	55
GSM4216017	Non-Failing Donor	Female	Caucasian	80
GSM4216018	Non-Failing Donor	Female	African American	20
GSM4216019	Dilated cardiomyopathy (DCM)	Male	Caucasian	58
GSM4216020	Dilated cardiomyopathy (DCM)	Male	African American	45
GSM4216021	Non-Failing Donor	Female	Caucasian	61
GSM4216022	Non-Failing Donor	Male	African American	51
GSM4216023	Peripartum cardiomyopathy (PPCM)	Female	African American	26
GSM4216024	Non-Failing Donor	Female	Caucasian	65
GSM4216025	Non-Failing Donor	Female	African American	64
GSM4216026	Dilated cardiomyopathy (DCM)	Female	Caucasian	40
GSM4216027	Non-Failing Donor	Male	Caucasian	56
GSM4216028	Non-Failing Donor	Female	Caucasian	45
GSM4216029	Non-Failing Donor	Male	Caucasian	61
GSM4216030	Non-Failing Donor	Male	Caucasian	34
GSM4216031	Non-Failing Donor	Female	Caucasian	24
GSM4216032	Non-Failing Donor	Male	Caucasian	56
GSM4216033	Dilated cardiomyopathy (DCM)	Male	African American	56
GSM4216034	Non-Failing Donor	Male	African American	44
GSM4216035	Non-Failing Donor	Female	Caucasian	37
GSM4216036	Non-Failing Donor	Female	Caucasian	57
GSM4216037	Non-Failing Donor	Male	Caucasian	64
GSM4216038	Hypertrophic cardiomyopathy (HCM)	Female	Caucasian	65
GSM4216039	Non-Failing Donor	Male	African American	46
GSM4216040	Non-Failing Donor	Female	Caucasian	59
GSM4216041	Dilated cardiomyopathy (DCM)	Male	Caucasian	56
GSM4216042	Non-Failing Donor	Female	Caucasian	52
GSM4216043	Non-Failing Donor	Male	African American	44
GSM4216044	Non-Failing Donor	Male	African American	59
GSM4216045	Non-Failing Donor	Male	Caucasian	42
GSM4216046	Hypertrophic cardiomyopathy (HCM)	Male	Caucasian	35
GSM4216047	Non-Failing Donor	Male	African American	48
GSM4216048	Non-Failing Donor	Female	Caucasian	67
GSM4216049	Non-Failing Donor	Female	African American	50
GSM4216050	Non-Failing Donor	Male	Caucasian	56
GSM4216051	Peripartum cardiomyopathy (PPCM)	Female	African American	33
GSM4216052	Dilated cardiomyopathy (DCM)	Female	Caucasian	62
GSM4216053	Non-Failing Donor	Male	Caucasian	56
GSM4216054	Non-Failing Donor	Male	Caucasian	62
GSM4216055	Dilated cardiomyopathy (DCM)	Female	Caucasian	56
GSM4216056	Non-Failing Donor	Male	Caucasian	58
GSM4216057	Dilated cardiomyopathy (DCM)	Male	Caucasian	42
GSM4216058	Dilated cardiomyopathy (DCM)	Male	Caucasian	51
GSM4216059	Dilated cardiomyopathy (DCM)	Male	Caucasian	51
GSM4216060	Dilated cardiomyopathy (DCM)	Male	Caucasian	62
GSM4216061	Non-Failing Donor	Female	Caucasian	56
GSM4216062	Dilated cardiomyopathy (DCM)	Male	African American	62
GSM4216063	Non-Failing Donor	Female	Caucasian	78
GSM4216064	Hypertrophic cardiomyopathy (HCM)	Female	Caucasian	53
GSM4216065	Dilated cardiomyopathy (DCM)	Female	African American	67
GSM4216066	Dilated cardiomyopathy (DCM)	Male	Caucasian	65
GSM4216067	Dilated cardiomyopathy (DCM)	Male	African American	26
GSM4216068	Peripartum cardiomyopathy (PPCM)	Female	Caucasian	43
GSM4216069	Non-Failing Donor	Male	Caucasian	53
GSM4216070	Non-Failing Donor	Female	Caucasian	57
GSM4216071	Dilated cardiomyopathy (DCM)	Female	African American	40
GSM4216072	Dilated cardiomyopathy (DCM)	Female	Caucasian	45
GSM4216073	Dilated cardiomyopathy (DCM)	Female	Caucasian	63
GSM4216074	Dilated cardiomyopathy (DCM)	Male	African American	52
GSM4216075	Non-Failing Donor	Male	Caucasian	59
GSM4216076	Dilated cardiomyopathy (DCM)	Male	Caucasian	52
GSM4216077	Non-Failing Donor	Male	African American	56
GSM4216078	Hypertrophic cardiomyopathy (HCM)	Male	Caucasian	56
GSM4216079	Hypertrophic cardiomyopathy (HCM)	Male	Caucasian	26
GSM4216080	Dilated cardiomyopathy (DCM)	Male	Caucasian	52
GSM4216081	Non-Failing Donor	Female	Caucasian	67
GSM4216082	Non-Failing Donor	Male	Caucasian	53
GSM4216083	Non-Failing Donor	Female	Caucasian	66
GSM4216084	Non-Failing Donor	Male	Caucasian	58
GSM4216085	Non-Failing Donor	Female	Caucasian	77
GSM4216086	Non-Failing Donor	Female	Caucasian	74
GSM4216087	Non-Failing Donor	Male	Caucasian	36
GSM4216088	Hypertrophic cardiomyopathy (HCM)	Male	Caucasian	67
GSM4216089	Non-Failing Donor	Female	Caucasian	57
GSM4216090	Non-Failing Donor	Female	Caucasian	68
GSM4216091	Dilated cardiomyopathy (DCM)	Male	African American	56
GSM4216092	Dilated cardiomyopathy (DCM)	Male	African American	21
GSM4216093	Non-Failing Donor	Female	African American	65
GSM4216094	Non-Failing Donor	Female	Caucasian	51
GSM4216095	Non-Failing Donor	Male	Caucasian	75
GSM4216096	Dilated cardiomyopathy (DCM)	Male	Caucasian	42
GSM4216097	Non-Failing Donor	Female	African American	52
GSM4216098	Non-Failing Donor	Female	Caucasian	75
GSM4216099	Non-Failing Donor	Male	Caucasian	51
GSM4216100	Non-Failing Donor	Male	Caucasian	69
GSM4216101	Non-Failing Donor	Female	African American	56
GSM4216102	Non-Failing Donor	Female	Caucasian	75
GSM4216103	Dilated cardiomyopathy (DCM)	Male	Caucasian	54
GSM4216104	Non-Failing Donor	Female	Caucasian	60
GSM4216105	Non-Failing Donor	Male	African American	41
GSM4216106	Non-Failing Donor	Male	Caucasian	77
GSM4216107	Hypertrophic cardiomyopathy (HCM)	Male	Caucasian	42
GSM4216108	Non-Failing Donor	Female	Caucasian	59
GSM4216109	Non-Failing Donor	Male	Caucasian	44
GSM4216110	Non-Failing Donor	Male	Caucasian	59
GSM4216111	Non-Failing Donor	Male	Caucasian	38
GSM4216112	Non-Failing Donor	Female	Caucasian	53
GSM4216113	Non-Failing Donor	Male	Caucasian	51
GSM4216114	Non-Failing Donor	Male	Caucasian	46
GSM4216115	Non-Failing Donor	Female	African American	38
GSM4216116	Non-Failing Donor	Female	Caucasian	22
GSM4216117	Dilated cardiomyopathy (DCM)	Male	African American	40
GSM4216118	Non-Failing Donor	Female	Caucasian	50
GSM4216119	Non-Failing Donor	Female	Caucasian	51
GSM4216120	Non-Failing Donor	Female	Caucasian	49
GSM4216121	Non-Failing Donor	Female	Caucasian	57
GSM4216122	Non-Failing Donor	Male	African American	74
GSM4216123	Non-Failing Donor	Female	African American	64
GSM4216124	Non-Failing Donor	Female	African American	58
GSM4216125	Hypertrophic cardiomyopathy (HCM)	Male	Caucasian	54
GSM4216126	Hypertrophic cardiomyopathy (HCM)	Male	Caucasian	40
GSM4216127	Dilated cardiomyopathy (DCM)	Male	Caucasian	62
GSM4216128	Dilated cardiomyopathy (DCM)	Female	Caucasian	62
GSM4216129	Non-Failing Donor	Female	African American	57
GSM4216130	Dilated cardiomyopathy (DCM)	Female	Caucasian	63
GSM4216131	Non-Failing Donor	Female	Caucasian	74
GSM4216132	Non-Failing Donor	Male	Caucasian	53
GSM4216133	Hypertrophic cardiomyopathy (HCM)	Female	Caucasian	63
GSM4216134	Non-Failing Donor	Female	Caucasian	47
GSM4216135	Non-Failing Donor	Female	Caucasian	63
GSM4216136	Non-Failing Donor	Female	African American	71
GSM4216137	Hypertrophic cardiomyopathy (HCM)	Male	Caucasian	51
GSM4216138	Non-Failing Donor	Female	Caucasian	83
GSM4216139	Non-Failing Donor	Male	Caucasian	58
GSM4216140	Dilated cardiomyopathy (DCM)	Male	African American	64
GSM4216141	Non-Failing Donor	Female	African American	52
GSM4216142	Non-Failing Donor	Female	Caucasian	55
GSM4216143	Dilated cardiomyopathy (DCM)	Male	Caucasian	41
GSM4216144	Non-Failing Donor	Male	African American	47
GSM4216145	Hypertrophic cardiomyopathy (HCM)	Male	Caucasian	29
GSM4216146	Non-Failing Donor	Female	African American	76
GSM4216147	Non-Failing Donor	Male	Caucasian	78
GSM4216148	Non-Failing Donor	Male	Caucasian	81
GSM4216149	Non-Failing Donor	Female	Caucasian	71
GSM4216150	Non-Failing Donor	Male	Caucasian	60
GSM4216151	Non-Failing Donor	Female	African American	53
GSM4216152	Non-Failing Donor	Female	Caucasian	73
GSM4216153	Non-Failing Donor	Female	African American	56
GSM4216154	Non-Failing Donor	Male	African American	25
GSM4216155	Dilated cardiomyopathy (DCM)	Male	Caucasian	49
GSM4216156	Non-Failing Donor	Female	Caucasian	51
GSM4216157	Hypertrophic cardiomyopathy (HCM)	Female	Caucasian	60
GSM4216158	Dilated cardiomyopathy (DCM)	Female	African American	54
GSM4216159	Hypertrophic cardiomyopathy (HCM)	Male	Caucasian	58
GSM4216160	Non-Failing Donor	Female	Caucasian	75
GSM4216161	Non-Failing Donor	Female	Caucasian	54
GSM4216162	Non-Failing Donor	Female	Caucasian	66
GSM4216163	Non-Failing Donor	Male	Caucasian	65
GSM4216164	Non-Failing Donor	Female	Caucasian	52
GSM4216165	Dilated cardiomyopathy (DCM)	Male	Caucasian	53
GSM4216166	Dilated cardiomyopathy (DCM)	Female	Caucasian	58
GSM4216167	Dilated cardiomyopathy (DCM)	Female	African American	64
GSM4216168	Dilated cardiomyopathy (DCM)	Female	African American	56
GSM4216169	Non-Failing Donor	Female	Caucasian	47
GSM4216170	Non-Failing Donor	Female	Caucasian	72
GSM4216171	Non-Failing Donor	Male	Caucasian	69
GSM4216172	Non-Failing Donor	Male	Caucasian	44
GSM4216173	Non-Failing Donor	Female	Caucasian	62
GSM4216174	Non-Failing Donor	Male	Caucasian	49
GSM4216175	Non-Failing Donor	Male	Caucasian	57
GSM4216176	Non-Failing Donor	Female	Caucasian	58
GSM4216177	Non-Failing Donor	Female	Caucasian	60
GSM4216178	Non-Failing Donor	Male	Caucasian	65
GSM4216179	Non-Failing Donor	Male	Caucasian	67
GSM4216180	Dilated cardiomyopathy (DCM)	Female	African American	57
GSM4216181	Dilated cardiomyopathy (DCM)	Male	Caucasian	56
GSM4216182	Dilated cardiomyopathy (DCM)	Female	African American	67
GSM4216183	Dilated cardiomyopathy (DCM)	Female	Caucasian	58
GSM4216184	Non-Failing Donor	Male	African American	52
GSM4216185	Non-Failing Donor	Male	African American	35
GSM4216186	Non-Failing Donor	Female	African American	66
GSM4216187	Non-Failing Donor	Female	Caucasian	58
GSM4216188	Non-Failing Donor	Male	Caucasian	22
GSM4216189	Dilated cardiomyopathy (DCM)	Male	Caucasian	59
GSM4216190	Non-Failing Donor	Male	Caucasian	69
GSM4216191	Dilated cardiomyopathy (DCM)	Female	African American	59
GSM4216192	Non-Failing Donor	Female	Caucasian	69
GSM4216193	Dilated cardiomyopathy (DCM)	Female	African American	56
GSM4216194	Non-Failing Donor	Male	Caucasian	57
GSM4216195	Non-Failing Donor	Male	Caucasian	40
GSM4216196	Dilated cardiomyopathy (DCM)	Male	Caucasian	67
GSM4216197	Dilated cardiomyopathy (DCM)	Male	African American	34
GSM4216198	Non-Failing Donor	Female	Caucasian	51
GSM4216199	Hypertrophic cardiomyopathy (HCM)	Male	Caucasian	46
GSM4216200	Non-Failing Donor	Female	Caucasian	69
GSM4216201	Dilated cardiomyopathy (DCM)	Male	African American	57
GSM4216202	Dilated cardiomyopathy (DCM)	Female	Caucasian	56
GSM4216203	Dilated cardiomyopathy (DCM)	Male	African American	59
GSM4216204	Dilated cardiomyopathy (DCM)	Male	Caucasian	66
GSM4216205	Non-Failing Donor	Female	Caucasian	63
GSM4216206	Dilated cardiomyopathy (DCM)	Male	African American	64
GSM4216207	Dilated cardiomyopathy (DCM)	Female	African American	49
GSM4216208	Non-Failing Donor	Male	Caucasian	75
GSM4216209	Dilated cardiomyopathy (DCM)	Male	Caucasian	64
GSM4216210	Dilated cardiomyopathy (DCM)	Female	African American	53
GSM4216211	Non-Failing Donor	Female	Caucasian	54
GSM4216212	Non-Failing Donor	Male	Caucasian	56
GSM4216213	Non-Failing Donor	Male	Caucasian	62
GSM4216214	Non-Failing Donor	Female	Caucasian	54
GSM4216215	Dilated cardiomyopathy (DCM)	Male	Caucasian	61
GSM4216216	Non-Failing Donor	Male	Caucasian	52
GSM4216217	Dilated cardiomyopathy (DCM)	Female	Caucasian	52
GSM4216218	Hypertrophic cardiomyopathy (HCM)	Male	Caucasian	49
GSM4216219	Hypertrophic cardiomyopathy (HCM)	Male	Caucasian	46
GSM4216221	Dilated cardiomyopathy (DCM)	Female	African American	54
GSM4216224	Non-Failing Donor	Female	African American	62
GSM4216226	Dilated cardiomyopathy (DCM)	Female	African American	56
GSM4216228	Dilated cardiomyopathy (DCM)	Female	African American	49

## Sheet: Table S2
Table S2. The clinical information of HF patients and control cases in GSE57338.
Accession	Group	Type of HF	Gender	Age
GSM1379812	heart failure	idiopathic dilated CMP	male	56
GSM1379813	heart failure	ischemic	female	62
GSM1379814	heart failure	ischemic	male	62
GSM1379815	heart failure	ischemic	male	51
GSM1379816	heart failure	idiopathic dilated CMP	male	51
GSM1379817	heart failure	idiopathic dilated CMP	male	32
GSM1379818	heart failure	idiopathic dilated CMP	male	66
GSM1379819	heart failure	ischemic	female	55
GSM1379820	heart failure	idiopathic dilated CMP	male	68
GSM1379821	heart failure	ischemic	male	66
GSM1379822	heart failure	ischemic	male	67
GSM1379823	heart failure	ischemic	male	67
GSM1379824	heart failure	ischemic	male	53
GSM1379825	heart failure	ischemic	female	63
GSM1379826	heart failure	ischemic	male	60
GSM1379827	heart failure	idiopathic dilated CMP	male	67
GSM1379828	heart failure	ischemic	male	63
GSM1379829	heart failure	ischemic	male	62
GSM1379830	control	non-failing	female	52
GSM1379831	control	non-failing	female	80
GSM1379832	control	non-failing	female	55
GSM1379833	control	non-failing	male	61
GSM1379834	control	non-failing	female	24
GSM1379835	control	non-failing	female	57
GSM1379836	control	non-failing	female	59
GSM1379837	control	non-failing	male	56
GSM1379838	control	non-failing	female	67
GSM1379839	control	non-failing	male	56
GSM1379840	control	non-failing	male	42
GSM1379841	control	non-failing	male	58
GSM1379842	control	non-failing	female	60
GSM1379843	control	non-failing	male	56
GSM1379844	control	non-failing	male	48
GSM1379845	control	non-failing	male	40
GSM1379846	control	non-failing	male	1
GSM1379847	control	non-failing	female	26
GSM1379848	control	non-failing	male	76
GSM1379849	control	non-failing	female	59
GSM1379850	control	non-failing	male	42
GSM1379851	control	non-failing	male	58
GSM1379852	control	non-failing	female	51
GSM1379853	control	non-failing	female	65
GSM1379854	control	non-failing	male	34
GSM1379855	control	non-failing	female	62
GSM1379856	control	non-failing	male	63
GSM1379857	control	non-failing	male	38
GSM1379858	control	non-failing	male	12
GSM1379859	control	non-failing	male	42
GSM1379860	control	non-failing	male	38
GSM1379861	control	non-failing	male	38
GSM1379862	control	non-failing	male	25
GSM1379863	control	non-failing	female	56
GSM1379864	control	non-failing	male	44
GSM1379865	control	non-failing	male	43
GSM1379866	control	non-failing	female	60
GSM1379867	control	non-failing	female	8
GSM1379868	control	non-failing	male	62
GSM1379869	control	non-failing	female	45
GSM1379870	control	non-failing	male	66
GSM1379871	control	non-failing	female	65
GSM1379872	control	non-failing	male	59
GSM1379873	control	non-failing	male	56
GSM1379874	control	non-failing	male	28
GSM1379875	control	non-failing	female	61
GSM1379876	control	non-failing	female	65
GSM1379877	control	non-failing	female	26
GSM1379878	control	non-failing	male	21
GSM1379879	heart failure	idiopathic dilated CMP	male	59
GSM1379880	control	non-failing	male	36
GSM1379881	control	non-failing	male	30
GSM1379882	control	non-failing	male	34
GSM1379883	control	non-failing	male	40
GSM1379884	control	non-failing	male	33
GSM1379885	control	non-failing	male	60
GSM1379886	control	non-failing	female	35
GSM1379887	control	non-failing	male	32
GSM1379888	control	non-failing	male	57
GSM1379889	control	non-failing	male	18
GSM1379890	control	non-failing	male	20
GSM1379891	control	non-failing	male	45
GSM1379892	control	non-failing	female	57
GSM1379893	control	non-failing	female	59
GSM1379894	control	non-failing	female	52
GSM1379895	control	non-failing	female	51
GSM1379896	control	non-failing	female	18
GSM1379897	control	non-failing	female	48
GSM1379898	control	non-failing	female	54
GSM1379899	control	non-failing	male	69
GSM1379900	control	non-failing	female	46
GSM1379901	control	non-failing	male	63
GSM1379902	control	non-failing	female	53
GSM1379903	control	non-failing	male	50
GSM1379904	control	non-failing	male	58
GSM1379905	control	non-failing	female	66
GSM1379906	control	non-failing	female	55
GSM1379907	control	non-failing	female	61
GSM1379908	control	non-failing	female	54
GSM1379909	control	non-failing	female	53
GSM1379910	control	non-failing	male	57
GSM1379911	control	non-failing	female	54
GSM1379912	control	non-failing	male	43
GSM1379913	control	non-failing	female	43
GSM1379914	control	non-failing	male	52
GSM1379915	control	non-failing	female	56
GSM1379916	heart failure	idiopathic dilated CMP	male	19
GSM1379917	heart failure	idiopathic dilated CMP	male	51
GSM1379918	control	non-failing	male	55
GSM1379919	control	non-failing	male	52
GSM1379920	control	non-failing	male	47
GSM1379921	control	non-failing	female	44
GSM1379922	control	non-failing	female	51
GSM1379923	control	non-failing	male	52
GSM1379924	control	non-failing	male	55
GSM1379925	control	non-failing	male	50
GSM1379926	control	non-failing	female	36
GSM1379927	control	non-failing	female	34
GSM1379928	heart failure	ischemic	male	57
GSM1379929	heart failure	idiopathic dilated CMP	male	53
GSM1379930	heart failure	ischemic	male	70
GSM1379931	heart failure	idiopathic dilated CMP	female	60
GSM1379932	heart failure	idiopathic dilated CMP	male	48
GSM1379933	heart failure	ischemic	male	68
GSM1379934	heart failure	idiopathic dilated CMP	female	48
GSM1379935	heart failure	idiopathic dilated CMP	male	53
GSM1379936	heart failure	idiopathic dilated CMP	male	39
GSM1379937	heart failure	idiopathic dilated CMP	male	58
GSM1379938	heart failure	ischemic	male	58
GSM1379939	heart failure	idiopathic dilated CMP	male	75
GSM1379940	heart failure	idiopathic dilated CMP	male	59
GSM1379941	heart failure	idiopathic dilated CMP	male	28
GSM1379942	heart failure	idiopathic dilated CMP	female	56
GSM1379943	heart failure	ischemic	male	64
GSM1379944	heart failure	idiopathic dilated CMP	male	48
GSM1379945	heart failure	ischemic	male	71
GSM1379946	heart failure	ischemic	female	56
GSM1379947	heart failure	idiopathic dilated CMP	male	62
GSM1379948	heart failure	ischemic	male	53
GSM1379949	heart failure	ischemic	female	60
GSM1379950	heart failure	idiopathic dilated CMP	male	48
GSM1379951	heart failure	ischemic	male	64
GSM1379952	heart failure	ischemic	male	50
GSM1379953	heart failure	ischemic	male	67
GSM1379954	heart failure	idiopathic dilated CMP	male	44
GSM1379955	heart failure	idiopathic dilated CMP	male	61
GSM1379956	heart failure	idiopathic dilated CMP	male	58
GSM1379957	heart failure	idiopathic dilated CMP	male	0
GSM1379958	heart failure	ischemic	male	46
GSM1379959	heart failure	ischemic	male	65
GSM1379960	heart failure	ischemic	male	62
GSM1379961	control	non-failing	male	59
GSM1379962	control	non-failing	female	33
GSM1379963	heart failure	idiopathic dilated CMP	male	49
GSM1379964	heart failure	ischemic	male	58
GSM1379965	control	non-failing	male	71
GSM1379966	control	non-failing	female	24
GSM1379967	control	non-failing	female	54
GSM1379968	control	non-failing	male	47
GSM1379969	control	non-failing	female	57
GSM1379970	control	non-failing	male	52
GSM1379971	control	non-failing	male	42
GSM1379972	control	non-failing	female	62
GSM1379973	control	non-failing	female	49
GSM1379974	control	non-failing	female	44
GSM1379975	control	non-failing	male	60
GSM1379976	control	non-failing	female	51
GSM1379977	control	non-failing	female	44
GSM1379978	control	non-failing	male	64
GSM1379979	control	non-failing	male	42
GSM1379980	control	non-failing	male	47
GSM1379981	control	non-failing	female	71
GSM1379982	control	non-failing	female	46
GSM1379983	control	non-failing	female	56
GSM1379984	control	non-failing	female	78
GSM1379985	control	non-failing	female	50
GSM1379986	control	non-failing	male	50
GSM1379987	control	non-failing	male	60
GSM1379988	control	non-failing	male	46
GSM1379989	control	non-failing	male	29
GSM1379990	control	non-failing	male	74
GSM1379991	control	non-failing	male	56
GSM1379992	heart failure	ischemic	male	54
GSM1379993	heart failure	idiopathic dilated CMP	female	36
GSM1379994	heart failure	idiopathic dilated CMP	male	61
GSM1379995	heart failure	idiopathic dilated CMP	female	51
GSM1379996	heart failure	idiopathic dilated CMP	female	57
GSM1379997	heart failure	ischemic	male	67
GSM1379998	heart failure	ischemic	male	49
GSM1379999	heart failure	ischemic	male	58
GSM1380000	heart failure	ischemic	male	64
GSM1380001	heart failure	ischemic	male	51
GSM1380002	heart failure	ischemic	male	67
GSM1380003	heart failure	idiopathic dilated CMP	male	45
GSM1380004	heart failure	ischemic	male	54
GSM1380005	heart failure	ischemic	male	60
GSM1380006	heart failure	idiopathic dilated CMP	male	47
GSM1380007	heart failure	ischemic	male	64
GSM1380008	control	non-failing	female	57
GSM1380009	heart failure	idiopathic dilated CMP	male	63
GSM1380010	control	non-failing	female	58
GSM1380011	control	non-failing	male	65
GSM1380012	control	non-failing	male	79
GSM1380013	control	non-failing	female	66
GSM1380014	control	non-failing	female	62
GSM1380015	control	non-failing	female	45
GSM1380016	heart failure	idiopathic dilated CMP	male	23
GSM1380017	heart failure	idiopathic dilated CMP	male	47
GSM1380018	heart failure	ischemic	male	48
GSM1380019	heart failure	ischemic	male	65
GSM1380020	heart failure	idiopathic dilated CMP	male	47
GSM1380021	control	non-failing	male	75
GSM1380022	heart failure	idiopathic dilated CMP	male	65
GSM1380023	heart failure	idiopathic dilated CMP	female	45
GSM1380024	heart failure	ischemic	male	61
GSM1380025	heart failure	idiopathic dilated CMP	male	50
GSM1380026	heart failure	idiopathic dilated CMP	male	53
GSM1380027	control	non-failing	male	33
GSM1380028	heart failure	idiopathic dilated CMP	male	58
GSM1380029	heart failure	idiopathic dilated CMP	male	67
GSM1380030	heart failure	ischemic	male	58
GSM1380031	heart failure	idiopathic dilated CMP	male	58
GSM1380032	heart failure	idiopathic dilated CMP	male	46
GSM1380033	heart failure	idiopathic dilated CMP	female	61
GSM1380034	heart failure	idiopathic dilated CMP	female	53
GSM1380035	heart failure	idiopathic dilated CMP	male	42
GSM1380036	heart failure	idiopathic dilated CMP	male	51
GSM1380037	heart failure	idiopathic dilated CMP	male	57
GSM1380038	heart failure	idiopathic dilated CMP	female	40
GSM1380039	heart failure	idiopathic dilated CMP	male	46
GSM1380040	heart failure	ischemic	male	61
GSM1380041	heart failure	ischemic	male	54
GSM1380042	heart failure	ischemic	female	65
GSM1380043	heart failure	ischemic	male	60
GSM1380044	heart failure	ischemic	male	66
GSM1380045	heart failure	ischemic	male	59
GSM1380046	heart failure	idiopathic dilated CMP	male	63
GSM1380047	heart failure	ischemic	male	62
GSM1380048	heart failure	idiopathic dilated CMP	male	44
GSM1380049	heart failure	ischemic	male	64
GSM1380050	heart failure	idiopathic dilated CMP	male	18
GSM1380051	heart failure	ischemic	male	62
GSM1380052	heart failure	ischemic	male	67
GSM1380053	heart failure	idiopathic dilated CMP	male	25
GSM1380054	heart failure	ischemic	male	52
GSM1380055	heart failure	ischemic	female	42
GSM1380056	heart failure	idiopathic dilated CMP	male	19
GSM1380057	heart failure	ischemic	male	58
GSM1380058	heart failure	idiopathic dilated CMP	male	67
GSM1380059	heart failure	idiopathic dilated CMP	male	48
GSM1380060	heart failure	ischemic	male	56
GSM1380061	heart failure	ischemic	male	65
GSM1380062	heart failure	idiopathic dilated CMP	male	53
GSM1380063	heart failure	ischemic	male	50
GSM1380064	heart failure	ischemic	male	60
GSM1380065	heart failure	ischemic	male	53
GSM1380066	heart failure	ischemic	male	59
GSM1380067	heart failure	ischemic	male	60
GSM1380068	heart failure	idiopathic dilated CMP	female	58
GSM1380069	heart failure	ischemic	male	56
GSM1380070	heart failure	ischemic	female	61
GSM1380071	heart failure	ischemic	male	60
GSM1380072	heart failure	idiopathic dilated CMP	female	53
GSM1380073	heart failure	idiopathic dilated CMP	male	71
GSM1380074	heart failure	ischemic	female	64
GSM1380075	heart failure	idiopathic dilated CMP	male	32
GSM1380076	heart failure	ischemic	male	64
GSM1380077	heart failure	idiopathic dilated CMP	male	49
GSM1380078	heart failure	idiopathic dilated CMP	male	53
GSM1380079	heart failure	ischemic	male	60
GSM1380080	heart failure	idiopathic dilated CMP	male	66
GSM1380081	heart failure	ischemic	female	41
GSM1380082	heart failure	idiopathic dilated CMP	male	57
GSM1380083	heart failure	idiopathic dilated CMP	male	63
GSM1380084	heart failure	idiopathic dilated CMP	male	28
GSM1380085	heart failure	idiopathic dilated CMP	male	66
GSM1380086	heart failure	ischemic	male	65
GSM1380087	heart failure	ischemic	male	68
GSM1380088	heart failure	idiopathic dilated CMP	male	67
GSM1380089	heart failure	ischemic	male	55
GSM1380090	heart failure	ischemic	male	58
GSM1380091	heart failure	ischemic	male	62
GSM1380092	heart failure	ischemic	female	68
GSM1380093	heart failure	ischemic	male	68
GSM1380094	heart failure	idiopathic dilated CMP	female	64
GSM1380095	heart failure	idiopathic dilated CMP	female	60
GSM1380096	heart failure	idiopathic dilated CMP	female	64
GSM1380097	heart failure	ischemic	male	58
GSM1380098	heart failure	idiopathic dilated CMP	female	31
GSM1380099	heart failure	idiopathic dilated CMP	male	58
GSM1380100	heart failure	ischemic	male	62
GSM1380101	heart failure	ischemic	female	59
GSM1380102	heart failure	idiopathic dilated CMP	female	59
GSM1380103	heart failure	idiopathic dilated CMP	female	69
GSM1380104	heart failure	ischemic	male	52
GSM1380105	heart failure	ischemic	male	58
GSM1380106	heart failure	ischemic	female	55
GSM1380107	heart failure	ischemic	female	45
GSM1380108	heart failure	ischemic	male	58
GSM1380109	heart failure	ischemic	male	62
GSM1380110	heart failure	ischemic	male	62
GSM1380111	heart failure	ischemic	male	68
GSM1380112	heart failure	ischemic	male	27
GSM1380113	heart failure	ischemic	male	67
GSM1380114	heart failure	ischemic	male	54
GSM1380115	heart failure	ischemic	male	64
GSM1380116	heart failure	ischemic	male	63
GSM1380117	heart failure	ischemic	male	63
GSM1380118	heart failure	idiopathic dilated CMP	male	57
GSM1380119	heart failure	ischemic	male	38
GSM1380120	heart failure	ischemic	male	55
GSM1380121	heart failure	idiopathic dilated CMP	female	48
GSM1380122	control	non-failing	male	56
GSM1380123	control	non-failing	female	21
GSM1380124	control	non-failing	male	24

## Sheet: Table S3
Table S3. The clinical information of HF patients and control cases in GSE42955.
Accession	Group (Type of HF included)	Gender
GSM1053914	Ischemic cardiomyopathy	male
GSM1053915	Dilated cardiomyopathy	male
GSM1053916	Ischemic cardiomyopathy	male
GSM1053917	Dilated cardiomyopathy	male
GSM1053918	Dilated cardiomyopathy	male
GSM1053919	Dilated cardiomyopathy	male
GSM1053920	Ischemic cardiomyopathy	male
GSM1053921	Ischemic cardiomyopathy	male
GSM1053922	Normal heart	male
GSM1053923	Ischemic cardiomyopathy	male
GSM1053924	Dilated cardiomyopathy	male
GSM1053925	Dilated cardiomyopathy	male
GSM1053926	Dilated cardiomyopathy	male
GSM1053927	Ischemic cardiomyopathy	male
GSM1053928	Ischemic cardiomyopathy	male
GSM1053929	Normal heart	male
GSM1053930	Ischemic cardiomyopathy	male
GSM1053931	Ischemic cardiomyopathy	male
GSM1053932	Ischemic cardiomyopathy	male
GSM1053933	Dilated cardiomyopathy	male
GSM1053934	Ischemic cardiomyopathy	male
GSM1053935	Dilated cardiomyopathy	male
GSM1053936	Ischemic cardiomyopathy	male
GSM1053937	Dilated cardiomyopathy	male
GSM1053938	Dilated cardiomyopathy	male
GSM1053939	Normal heart	male
GSM1053940	Normal heart	male
GSM1053941	Dilated cardiomyopathy	male
GSM1053942	Normal heart	male

## Sheet: Table S4
Table S4. The clinical information of HF patients and control cases in GSE135055.
Accession	Group	Type of HF	Gender	Age	SmokiNog historYes	PulmoNoarYes hYesperteNosioNo	Ejection fraction (EF; %)
GSM3984464	Heart failure	DCM	Female	19	No	No	29
GSM3984465	Heart failure	DCM	Male	28	No	No	33
GSM3984466	Heart failure	DCM	Male	37	Yes	No	60
GSM3984467	Heart failure	DCM	Female	55	No	No	15
GSM3984468	Heart failure	DCM	Male	46	No	No	25
GSM3984469	Heart failure	DCM	Male	15	No	No	25
GSM3984470	Heart failure	DCM	Male	60	No	Yes	20
GSM3984471	Heart failure	DCM	Male	41	Yes	No	25
GSM3984472	Heart failure	DCM	Female	56	No	No	33
GSM3984473	Heart failure	DCM	Male	50	Yes	No	34
GSM3984474	Heart failure	DCM	Female	30	No	Yes	35
GSM3984475	Heart failure	DCM	Female	13	No	No	15
GSM3984476	Heart failure	DCM	Male	28	No	No	Not available
GSM3984477	Heart failure	DCM	Female	19	No	No	23
GSM3984478	Heart failure	DCM	Female	54	No	No	29
GSM3984479	Heart failure	DCM	Male	13	No	No	20
GSM3984480	Heart failure	DCM	Female	21	No	Yes	22
GSM3984481	Heart failure	DCM	Male	15	No	No	25
GSM3984482	Heart failure	MCD	Male	46	Yes	No	35
GSM3984483	Heart failure	MCD	Male	47	No	Yes	28
GSM3984484	Heart failure	MCD	Male	34	Yes	Yes	20
GSM3984485	Healthy donor	Not available	Male	40	Not available	Not available	Not available
GSM3984486	Healthy donor	Not available	Male	45	Not available	Not available	Not available
GSM3984487	Healthy donor	Not available	Male	39	Not available	Not available	Not available
GSM3984488	Healthy donor	Not available	Male	43	Not available	Not available	Not available
GSM3984489	Healthy donor	Not available	Male	44	Not available	Not available	Not available
GSM3984490	Healthy donor	Not available	Male	48	Not available	Not available	Not available
GSM3984491	Healthy donor	Not available	Male	40	Not available	Not available	Not available
GSM3984492	Healthy donor	Not available	Male	34	Not available	Not available	Not available
GSM3984493	Healthy donor	Not available	Male	42	Not available	Not available	Not available

## Sheet: Table S5
Table S5. The clinical information of HF patients and control cases of our in-house cohort.
Number	Group	Gender	Age	Diagnosis	HF type	Heart Failure Grade	Ejection Fraction	NT-proBNP
1	Control_1	Male	65	Coronary heart disease, hypertension	/	/	EF65%	21
2	Control_2	Female	78	Coronary heart disease, hypertension	/	/	EF62%	120
3	Control_3	Male	53	Coronary heart disease, hypertension	/	/	EF65%	17
4	HF_1	Male	84	heart failure	Ischemic heart failure	III	EF38%	2098
5	HF_2	Male	73	heart failure	Congestive heart failure	III-IV	EF52%	8795
6	HF_3	Female	77	heart failure	Ischemic heart failure	III	EF45%	7853

## Sheet: Table S6
Table S6. The primer sequences of hub genes and β-actin.
COL14A1-Forward	GCTCAAAGAGGAATTGGGAAA
COL14A1-Reverse	TTCTTTTCCTGCTAGGGACAT
OGN-Forward	TCTACACTTCTCCTGTTACTGCT
OGN-Reverse	GAGGTAATGGTGTTATTGCCTCA
SFRP4-Forward	TCACCCATCCCTCGAACTCA
SFRP4-Reverse	CATCATCCTTGAGCGCCACT
MFAP4-Forward	GGCTCAGTAAGTTTCTTCCGCG
MFAP4-R	CCAAGTCCACTCGCAGCTCATA
ACTB-Forward	CCACACTGTGCCCATCTACG
ACTB-Reverse	AGGATCTTCATGAGGTAGTCAGTCAG

## Sheet: Table S7
Table S7. Detailed information of 926 DEGs.
id	log2FC	AveExpr	t	P.Value	adj.P.Val	B
SMOC2	1.80871	13.2869	31.2005	2.99604e-105	5.09477e-101	229.451
FNDC1	2.952	10.0241	29.4938	7.77004e-99	6.60648e-95	214.795
IL1RL1	-4.16665	10.7701	-27.8914	1.12718e-92	6.38923e-89	200.708
FRZB	2.17535	11.3641	27.4995	3.79058e-91	1.61147e-87	197.216
FHAD1-AS1	3.51483	6.79362	27.1443	9.31933e-90	3.1695e-86	194.035
SEZ6L	3.54092	7.75565	26.7454	3.45433e-88	9.79015e-85	190.446
SFRP4	3.4396	10.9618	26.5032	3.12394e-87	7.58894e-84	188.258
FREM1	1.82249	10.8775	26.2353	3.59582e-86	7.64337e-83	185.83
CD163	-2.50965	14.3134	-26.1164	1.06589e-85	2.01395e-82	184.75
SCUBE2	2.17055	10.0019	24.342	1.39935e-78	2.16326e-75	168.459
ST6GALNAC3	-1.4044	11.0721	-23.9116	7.79865e-77	1.10513e-73	164.462
MYH6	-2.7545	17.022	-23.8531	1.34806e-76	1.76337e-73	163.918
VSIG4	-1.98626	13.075	-23.7686	2.97817e-76	3.61742e-73	163.13
LUM	1.96673	15.5266	23.4766	4.61427e-75	5.23105e-72	160.405
COL22A1	3.44268	7.20825	23.2708	3.1968e-74	3.36547e-71	158.481
ITIH5	1.42921	13.006	23.2654	3.36448e-74	3.36547e-71	158.43
BLM	-2.03762	10.7069	-23.2285	4.75966e-74	4.2599e-71	158.085
TUBA3E	-2.99401	12.0108	-22.9759	5.15204e-73	4.30029e-70	155.716
MFAP4	1.61686	14.0204	22.9727	5.31056e-73	4.30029e-70	155.686
SSC5D	1.9989	10.227	22.7202	5.76707e-72	4.45768e-69	153.314
LOC339260	2.40851	8.56831	22.6719	9.10911e-72	6.7348e-69	152.86
RNASE2	-3.13727	7.0086	-22.6629	9.91254e-72	7.02345e-69	152.776
MATN2	1.38724	13.2698	22.6436	1.19011e-71	8.0951e-69	152.594
LEFTY2	2.74857	7.84997	22.5402	3.16683e-71	2.07123e-68	151.621
C1QTNF7	1.72563	10.1023	22.4599	6.77791e-71	4.26883e-68	150.864
TUBA3D	-2.93212	12.5513	-22.4084	1.10399e-70	6.70478e-68	150.379
APCDD1L	3.10285	6.78855	22.3837	1.39508e-70	8.18047e-68	150.146
PENK	3.29291	9.18055	22.157	1.19869e-69	6.79455e-67	148.007
GALNT15	-2.23547	11.8899	-22.0713	2.70594e-69	1.48434e-66	147.197
TLL2	1.67004	11.5163	22.0304	3.9914e-69	2.12106e-66	146.811
FCN3	-2.48214	11.6003	-21.9967	5.4968e-69	2.80195e-66	146.492
CYS1	1.68801	9.71162	21.9947	5.60225e-69	2.80195e-66	146.474
AOX1	-2.57613	10.6336	-21.9563	8.0683e-69	3.92004e-66	146.111
NPTX2	-2.59581	9.92144	-21.9225	1.11287e-68	5.11469e-66	145.791
ASPN	2.1172	13.6349	21.8159	3.06762e-68	1.37276e-65	144.783
SLCO4A1	-2.41668	11.2712	-21.7738	4.57694e-68	1.99566e-65	144.385
S1PR3	-1.33974	12.7111	-21.7424	6.17558e-68	2.62539e-65	144.087
LAMP5	2.63442	5.7829	21.6341	1.73207e-67	7.18387e-65	143.061
C1QTNF2	1.69598	9.03362	21.4394	1.10742e-66	4.48373e-64	141.216
MXRA5	2.66515	12.1741	21.249	6.81388e-66	2.69465e-63	139.408
NTM	1.70718	9.02292	21.0649	3.95091e-65	1.52694e-62	137.66
OLFML1	1.22441	10.9676	21.0468	4.69784e-65	1.77526e-62	137.488
FKBP5	-2.20125	15.241	-20.9695	9.83616e-65	3.55881e-62	136.753
AZIN2	1.38529	10.0132	20.9165	1.63188e-64	5.78126e-62	136.249
PHLDA1	1.59301	13.2676	20.7108	1.16745e-63	3.89265e-61	134.292
SCARA3	1.44426	10.3052	20.5565	5.11298e-63	1.67204e-60	132.823
FCER1A	2.77515	7.94648	20.5499	5.44662e-63	1.74754e-60	132.76
PTN	1.52824	13.1775	20.4452	1.48447e-62	4.6299e-60	131.763
LYVE1	-1.92131	13.461	-20.4443	1.49747e-62	4.6299e-60	131.754
SYT17	1.37427	8.09653	20.3591	3.38744e-62	1.02863e-59	130.942
WNK3	-1.9035	8.06821	-20.1331	2.95609e-61	8.81901e-59	128.787
DMC1	1.43929	8.07039	20.0672	5.55891e-61	1.57549e-58	128.159
TMTC1	-1.33154	14.1117	-20.0385	7.31941e-61	2.03992e-58	127.886
LCN10	-3.01762	8.22832	-20.0368	7.43753e-61	2.03992e-58	127.87
AK5	1.82276	7.07331	19.8683	3.74365e-60	1.01049e-57	126.262
AQP10	2.23843	6.03281	19.8266	5.58981e-60	1.48523e-57	125.863
ARMS2	2.67701	5.84377	19.7956	7.52583e-60	1.96887e-57	125.567
NRK	1.66599	11.0493	19.7761	9.07011e-60	2.33693e-57	125.382
HTRA1	1.00277	14.1826	19.7314	1.39267e-59	3.53468e-57	124.955
PPP2R2B	2.09291	7.49414	19.6924	2.0255e-59	4.99182e-57	124.583
SLC16A9	1.78355	10.302	19.6161	4.21145e-59	1.00867e-56	123.854
ESR1	1.41514	8.90333	19.5801	5.95148e-59	1.40562e-56	123.51
LCN6	-2.54437	8.60753	-19.553	7.7165e-59	1.79752e-56	123.252
SLC1A7	2.93545	7.10299	19.3991	3.38349e-58	7.77518e-56	121.782
KCND3	-1.10777	12.8579	-19.3417	5.8696e-58	1.33083e-55	121.234
ATP1B2	1.30027	10.0631	19.2613	1.26992e-57	2.84145e-55	120.466
CRISPLD1	2.5517	8.94727	19.2305	1.70634e-57	3.76835e-55	120.172
GNMT	-2.50909	7.73305	-19.2059	2.16089e-57	4.71101e-55	119.937
SIGLEC9	-1.61765	8.19604	-19.052	9.47736e-57	2.04003e-54	118.467
TUBA3C	-2.74348	5.69704	-18.9972	1.60419e-56	3.40991e-54	117.943
ADGRD1	-1.07197	13.1946	-18.9219	3.30342e-56	6.93515e-54	117.225
CYP4B1	-2.71576	12.2142	-18.8124	9.45767e-56	1.89209e-53	116.178
CHDH	-1.52384	9.80949	-18.7042	2.67271e-55	5.28481e-53	115.145
IL18R1	-1.61068	10.5225	-18.7029	2.70593e-55	5.289e-53	115.133
KIAA1755	1.60384	10.5907	18.6983	2.82789e-55	5.46458e-53	115.089
SCN2B	1.41445	12.6121	18.6811	3.33624e-55	6.37447e-53	114.924
LSP1	1.75526	12.0175	18.6055	6.89016e-55	1.30186e-52	114.203
MELTF-AS1	1.697	7.48622	18.5675	9.92506e-55	1.85468e-52	113.84
POM121L9P	-1.47176	8.57012	-18.5603	1.06388e-54	1.96644e-52	113.771
CYP4Z1	-2.2978	6.79494	-18.4039	4.7704e-54	8.62986e-52	112.278
PLIN2	-1.25946	14.4681	-18.2988	1.30875e-53	2.3223e-51	111.274
PROM1	1.5844	10.9508	18.2986	1.31103e-53	2.3223e-51	111.273
RTL3	2.08367	7.01981	18.2863	1.47468e-53	2.58524e-51	111.156
ACE	1.99576	9.01918	18.2847	1.49779e-53	2.59898e-51	111.14
NID1	-1.08953	14.5816	-18.2645	1.81771e-53	3.12224e-51	110.947
LRRC17	1.53907	10.5471	18.1838	3.94246e-53	6.5727e-51	110.177
RASL11B	1.55417	11.4935	18.1449	5.7256e-53	9.27274e-51	109.806
UNC80	2.70622	6.66523	18.1345	6.32614e-53	1.01487e-50	109.707
APLNR	1.85994	11.965	18.1063	8.29279e-53	1.31793e-50	109.438
NT5E	1.26175	11.0271	18.0842	1.02437e-52	1.61291e-50	109.228
GZMH	2.5851	6.49578	18.0543	1.36517e-52	2.12979e-50	108.942
CD38	-1.48372	10.852	-18.0273	1.76815e-52	2.68459e-50	108.685
LINC00670	1.68245	7.46376	18.0081	2.12545e-52	3.17046e-50	108.501
DPYSL3	1.00207	13.8635	17.9873	2.5941e-52	3.83588e-50	108.303
TDRD9	-1.65083	9.61426	-17.9613	3.33053e-52	4.88239e-50	108.055
PCNT	-1.00784	13.5836	-17.9412	4.03871e-52	5.82019e-50	107.863
CYP11A1	1.62127	8.12489	17.927	4.62393e-52	6.60756e-50	107.728
COL9A1	2.00174	8.07245	17.9101	5.43749e-52	7.70538e-50	107.567
LINC02593	2.35762	7.11907	17.8921	6.46378e-52	9.08402e-50	107.395
BOC	1.08586	10.9969	17.8371	1.09516e-51	1.52596e-49	106.871
OXER1	1.75759	7.10628	17.8363	1.10375e-51	1.52596e-49	106.863
NFIA-AS2	2.01198	7.00819	17.8137	1.37034e-51	1.87925e-49	106.648
PPEF1	-2.40843	5.59384	-17.7	4.07191e-51	5.49546e-49	105.564
PRRT2	1.46719	9.23307	17.6974	4.17191e-51	5.58609e-49	105.54
CHAC2	-1.39049	8.9833	-17.6962	4.22248e-51	5.60964e-49	105.528
CD83	1.3748	9.35444	17.683	4.79096e-51	6.26695e-49	105.403
SOCS2-AS1	1.02903	9.57395	17.6575	6.11661e-51	7.93992e-49	105.16
OGN	1.87349	13.0034	17.6549	6.27145e-51	8.07925e-49	105.135
CPM	-1.5817	11.819	-17.589	1.17806e-50	1.48391e-48	104.508
GNA14	1.23375	9.09211	17.563	1.51055e-50	1.88874e-48	104.261
DIO2	1.48961	12.284	17.5557	1.62015e-50	2.011e-48	104.191
ODAD2	1.91378	6.31753	17.4976	2.82688e-50	3.45835e-48	103.637
KCNN3	1.2111	10.402	17.4438	4.72665e-50	5.70048e-48	103.126
GDF6	1.99488	7.83013	17.4058	6.79808e-50	8.14094e-48	102.764
CRHBP	1.51732	9.04213	17.3942	7.59756e-50	9.03473e-48	102.654
COL14A1	1.68153	13.0897	17.3879	8.06788e-50	9.52738e-48	102.594
KCNIP1	2.14005	5.60862	17.3783	8.84679e-50	1.03752e-47	102.502
OASL	1.85789	7.61217	17.3758	9.06148e-50	1.05541e-47	102.479
ISLR	1.83135	11.9849	17.3659	9.95929e-50	1.15209e-47	102.385
OLAH	-2.32381	5.37618	-17.3459	1.20516e-49	1.38472e-47	102.195
LYPD1	2.78696	6.4233	17.2975	1.91419e-49	2.17006e-47	101.735
SULT1B1	-2.03126	8.3658	-17.2656	2.59727e-49	2.92494e-47	101.431
CFAP251	1.19178	9.25673	17.2018	4.7802e-49	5.3129e-47	100.824
CTSK	1.13346	12.0224	17.1962	5.04117e-49	5.56657e-47	100.772
NRIP2	1.17693	10.1291	17.136	8.95642e-49	9.70089e-47	100.2
ZNF365	2.1461	7.10117	17.1318	9.32686e-49	1.00382e-46	100.16
PPP1R26-AS1	1.11872	7.07074	17.1143	1.1023e-48	1.17891e-46	99.9935
AQP3	-1.59794	11.1012	-17.1132	1.11409e-48	1.18407e-46	99.9829
IL17D	1.49214	8.85849	17.0646	1.77196e-48	1.86001e-46	99.5213
SCIRT	1.39666	8.90641	17.0152	2.83825e-48	2.96101e-46	99.0528
CHRNA3	2.69129	6.55151	16.987	3.71393e-48	3.8276e-46	98.7853
GRB14	-1.11785	11.6192	-16.9747	4.17785e-48	4.27978e-46	98.6683
PRKAG3	2.00221	5.33734	16.971	4.32832e-48	4.40737e-46	98.6331
DTX4	1.03669	10.2216	16.969	4.41217e-48	4.43958e-46	98.614
DUOX1	1.11825	8.41473	16.9582	4.88833e-48	4.86117e-46	98.5121
HAPLN1	2.76683	9.25682	16.9273	6.56263e-48	6.45072e-46	98.2191
CRYM	1.26641	14.8016	16.8746	1.08487e-47	1.05418e-45	97.7192
ADAMTS9	-1.18748	12.9129	-16.8553	1.30472e-47	1.26062e-45	97.5357
RGS4	1.95857	9.66525	16.7772	2.74508e-47	2.59334e-45	96.7959
LOC101928834	2.0914	5.19918	16.7258	4.4777e-47	4.1837e-45	96.3093
CCDC3	1.09012	12.0677	16.6801	6.91936e-47	6.42971e-45	95.8764
PODXL2	1.16992	8.52787	16.6631	8.13608e-47	7.51924e-45	95.7153
IL1R2	-2.33348	8.7045	-16.6563	8.68302e-47	7.98134e-45	95.6506
ABCG2	1.37311	10.1647	16.6514	9.09157e-47	8.31194e-45	95.6049
ECRG4	1.63209	8.99355	16.6437	9.78794e-47	8.90075e-45	95.5315
COL16A1	1.48149	12.796	16.6388	1.02472e-46	9.26881e-45	95.4859
IL10	-2.26244	6.82855	-16.6367	1.04545e-46	9.40632e-45	95.466
SEMA5B	1.07896	10.7437	16.6286	1.12939e-46	1.01081e-44	95.3892
RYR3	1.89085	7.401	16.5691	1.99035e-46	1.74463e-44	94.8257
HAAO	1.54259	9.04613	16.562	2.12959e-46	1.85711e-44	94.7584
PALLD	-1.08474	17.033	-16.5541	2.2948e-46	1.98087e-44	94.6841
TENM4	1.57826	8.47618	16.5299	2.88759e-46	2.46751e-44	94.4556
HNRNPCP3	1.49868	6.27592	16.5173	3.25716e-46	2.7694e-44	94.3358
ITGAL	1.60433	8.93751	16.4924	4.12588e-46	3.4733e-44	94.1007
C11orf80	1.07492	9.22088	16.4858	4.39292e-46	3.67989e-44	94.0383
HBB	3.31185	12.2446	16.4846	4.4451e-46	3.70534e-44	94.0266
IL34	1.59054	8.23927	16.4833	4.4979e-46	3.73106e-44	94.0148
MDK	2.02343	9.6258	16.4678	5.21174e-46	4.30222e-44	93.8683
NECTIN1	-1.01749	11.2208	-16.4562	5.81747e-46	4.77904e-44	93.759
HSH2D	1.94243	6.79068	16.4468	6.36039e-46	5.19992e-44	93.6703
EFCC1	1.47693	9.5435	16.4001	9.91848e-46	8.0316e-44	93.2284
EDNRB	-1.37805	13.4857	-16.3664	1.36507e-45	1.09496e-43	92.9108
SGPP2	-2.38709	10.2177	-16.3645	1.38986e-45	1.10961e-43	92.8929
COL8A2	1.42406	9.01947	16.3245	2.03336e-45	1.61576e-43	92.5145
PI16	1.87378	12.6095	16.3043	2.46278e-45	1.94788e-43	92.324
ANKRD34C	2.15956	8.13233	16.2958	2.66895e-45	2.10118e-43	92.244
AEBP1	1.67893	13.7987	16.2952	2.6847e-45	2.10384e-43	92.2382
SNCAIP	1.08463	9.09909	16.2691	3.43942e-45	2.68291e-43	91.9918
CX3CR1	2.06904	7.90859	16.2607	3.72223e-45	2.89025e-43	91.9132
GSTM5	1.65019	9.55195	16.2511	4.07815e-45	3.15222e-43	91.8224
SAMD3	1.80407	6.17339	16.2446	4.33794e-45	3.33786e-43	91.761
ADAMTS4	-2.01588	11.7747	-16.2221	5.36659e-45	4.11076e-43	91.5494
OGDHL	1.77227	10.0376	16.2034	6.40761e-45	4.8213e-43	91.3731
IFI44L	1.33848	12.3739	16.1609	9.59057e-45	7.06007e-43	90.972
KIAA1549	-1.18909	10.0927	-16.1455	1.10938e-44	8.09654e-43	90.8272
RARRES1	-2.08128	10.265	-16.1027	1.66361e-44	1.19366e-42	90.4243
ATP1A4	1.77227	6.29037	16.0907	1.86536e-44	1.33279e-42	90.3105
MX1	1.05574	12.1449	16.0902	1.87319e-44	1.33279e-42	90.3063
CAPN6	2.71852	5.80011	16.037	3.09862e-44	2.17735e-42	89.8058
CD1C	2.13403	7.76222	16.0125	3.9099e-44	2.73613e-42	89.5746
HRK	2.09171	6.7478	16.004	4.23411e-44	2.95086e-42	89.4954
SYN2	-2.13215	9.2873	-16.0005	4.37669e-44	3.02748e-42	89.4624
SLC11A1	-1.8014	10.5444	-15.9837	5.13174e-44	3.53301e-42	89.3042
SCGN	-2.48857	8.68652	-15.9424	7.58471e-44	5.20072e-42	88.9157
SHISA2	1.98911	6.26648	15.911	1.02066e-43	6.97042e-42	88.6204
SLC66A1L	-1.54109	8.40141	-15.9012	1.11986e-43	7.61728e-42	88.5282
SARDH	1.56422	6.9476	15.872	1.47499e-43	9.99291e-42	88.2543
ART3	-1.12533	14.1013	-15.867	1.54636e-43	1.04349e-41	88.2073
TPO	-1.13971	10.7983	-15.8514	1.7922e-43	1.2046e-41	88.0606
PLA2G2A	-2.55621	12.5214	-15.8382	2.03078e-43	1.35959e-41	87.9364
DBH-AS1	1.74032	6.50724	15.8289	2.21546e-43	1.47741e-41	87.8498
HOOK1	-1.53589	9.69429	-15.8112	2.61998e-43	1.73357e-41	87.6831
MGC16275	1.01734	8.55349	15.8056	2.76271e-43	1.82092e-41	87.6303
MSS51	1.21107	11.1448	15.7701	3.85938e-43	2.53393e-41	87.2979
LRRC55	2.35454	6.01712	15.7594	4.27171e-43	2.78316e-41	87.197
IL17RB	-1.68748	7.43246	-15.7297	5.64965e-43	3.66688e-41	86.919
PPL	-1.04306	10.7815	-15.723	6.01916e-43	3.89185e-41	86.856
GLI2	1.25541	8.29598	15.7126	6.64148e-43	4.27797e-41	86.7582
KCNC4	1.03306	10.6836	15.7044	7.17659e-43	4.58789e-41	86.6811
GZMA	1.78027	7.75249	15.7007	7.42651e-43	4.72988e-41	86.6471
TMEM30B	1.57372	8.44871	15.6882	8.36121e-43	5.26601e-41	86.5292
LOC100506474	1.11328	6.92201	15.676	9.37871e-43	5.86342e-41	86.415
TMIGD3	-1.59103	9.7925	-15.6475	1.22653e-42	7.63998e-41	86.1482
CD109	-1.04808	12.3416	-15.6309	1.43405e-42	8.83552e-41	85.9928
LOC115308161	1.19102	6.58498	15.589	2.12808e-42	1.29243e-40	85.6003
LINC02028	1.55602	7.6426	15.5785	2.34862e-42	1.41625e-40	85.5023
PRF1	1.76539	7.79844	15.5671	2.61617e-42	1.56648e-40	85.395
COL10A1	2.58157	5.40893	15.5262	3.84239e-42	2.28693e-40	85.0129
CPAMD8	-1.21453	12.0878	-15.5261	3.84629e-42	2.28693e-40	85.0118
FMOD	1.60134	13.5185	15.4966	5.07848e-42	2.99963e-40	84.7355
DPT	1.25034	14.6139	15.4875	5.52844e-42	3.25298e-40	84.6511
ALOX15B	-3.04933	6.86952	-15.4424	8.45058e-42	4.93822e-40	84.2292
NMRAL2P	-1.86141	6.53881	-15.4257	9.88781e-42	5.7583e-40	84.0731
CEROX1	1.53543	9.74251	15.4239	1.00554e-41	5.83589e-40	84.0564
GLIS1	2.27073	5.49245	15.4182	1.06022e-41	6.13233e-40	84.0037
C11orf65	1.11587	7.17862	15.4011	1.24588e-41	7.18176e-40	83.8433
SOX8	1.35342	8.92155	15.3721	1.63502e-41	9.36146e-40	83.573
C1orf105	-2.02075	9.61922	-15.3463	2.083e-41	1.18864e-39	83.3323
TNMD	2.56149	7.68413	15.3349	2.31945e-41	1.31474e-39	83.2254
NTF3	1.00487	7.85305	15.3268	2.50092e-41	1.40822e-39	83.1505
CMA1	2.49186	6.72158	15.3259	2.52391e-41	1.41647e-39	83.1414
NKG7	2.2039	7.41993	15.3208	2.64636e-41	1.48031e-39	83.0943
C1QTNF3	1.09669	8.82318	15.2821	3.8034e-41	2.11362e-39	82.7337
FAM180B	2.03404	5.91035	15.2757	4.04065e-41	2.23815e-39	82.6736
MNS1	1.02957	8.85436	15.191	8.93342e-41	4.869e-39	81.8848
LAD1	-1.91982	9.81862	-15.1852	9.433e-41	5.12486e-39	81.8307
ACKR4	1.35883	8.73501	15.1657	1.13194e-40	6.11069e-39	81.6494
C16orf89	1.73154	10.3476	15.1565	1.23366e-40	6.6178e-39	81.5639
KCNK1	-1.23892	11.3822	-15.1332	1.53485e-40	8.18186e-39	81.3467
LINC01563	1.79204	4.66759	15.1142	1.83374e-40	9.7446e-39	81.1699
MANCR	-1.6978	5.58262	-15.1136	1.843e-40	9.7633e-39	81.1648
STAT4	1.81539	10.7439	15.1103	1.90171e-40	1.00431e-38	81.1337
GZMB	2.08536	6.46932	15.1038	2.01991e-40	1.06342e-38	81.0737
METTL7B	-1.83099	10.862	-15.1035	2.02637e-40	1.06353e-38	81.0706
MOXD1	1.31365	10.8019	15.0455	3.48332e-40	1.80042e-38	80.532
PI15	-2.74552	7.72787	-15.0338	3.8857e-40	2.00231e-38	80.4233
OPCML	1.7359	6.55729	14.9492	8.56538e-40	4.32209e-38	79.6376
CREB5	1.07059	12.5612	14.9376	9.54483e-40	4.77382e-38	79.5299
LINC00861	1.83756	6.63231	14.9259	1.06471e-39	5.30952e-38	79.4213
ITGB7	1.18456	7.53647	14.9234	1.08912e-39	5.41533e-38	79.3988
NRXN2	1.75303	7.44092	14.9029	1.31887e-39	6.51961e-38	79.2085
PDE5A	1.16003	12.4194	14.9021	1.32903e-39	6.55079e-38	79.2009
IL2RB	1.54623	7.14304	14.8916	1.46577e-39	7.20388e-38	79.1035
CXCL10	2.64899	7.73479	14.8659	1.86202e-39	9.04674e-38	78.8657
MGST1	-1.73713	12.3934	-14.8574	2.01495e-39	9.76187e-38	78.7872
HOPX	-2.19678	11.3632	-14.8435	2.29358e-39	1.10802e-37	78.6585
AGTR2	2.34679	6.24836	14.8147	3.00033e-39	1.42915e-37	78.3915
LRRC77P	1.35196	10.6281	14.7915	3.7217e-39	1.76288e-37	78.1773
SLC25A18	-1.69891	9.24881	-14.7609	4.95039e-39	2.33189e-37	77.8937
ALOX5	-1.05509	10.3576	-14.7503	5.46209e-39	2.56582e-37	77.7959
CPXM2	1.37643	11.5199	14.7361	6.23476e-39	2.91269e-37	77.6644
NDP	1.8848	5.58267	14.7223	7.08897e-39	3.28468e-37	77.5368
ZMYND15	1.28901	7.42321	14.7153	7.56533e-39	3.49588e-37	77.4722
ZMYND12	1.0414	9.20271	14.7048	8.33729e-39	3.84216e-37	77.3756
BRSK1	1.06908	9.26091	14.6115	1.98251e-38	8.96612e-37	76.5146
PDE4C	1.28523	10.3781	14.6007	2.19179e-38	9.88632e-37	76.4149
RPGR	-1.03109	11.7244	-14.5865	2.50109e-38	1.12219e-36	76.2837
SULF1	1.17574	12.4056	14.5758	2.76227e-38	1.23611e-36	76.1849
FBLN7	1.49072	7.02356	14.5709	2.89004e-38	1.2899e-36	76.14
CD247	1.33067	7.48786	14.5375	3.93815e-38	1.73944e-36	75.8324
FATE1	2.01184	5.69948	14.507	5.2244e-38	2.29563e-36	75.5515
SIGLEC17P	1.84039	6.63914	14.4899	6.12321e-38	2.67674e-36	75.3937
SSTR2	-1.36986	7.68982	-14.485	6.40297e-38	2.79186e-36	75.3493
LIPH	1.51251	7.23789	14.4722	7.21058e-38	3.13596e-36	75.2313
TNS1-AS1	1.30044	7.34084	14.4457	9.21515e-38	3.97725e-36	74.9875
OVCH1	-1.75228	5.35926	-14.4085	1.29954e-37	5.58048e-36	74.6458
ETV4	1.47533	8.29287	14.3805	1.68397e-37	7.21308e-36	74.3883
PAQR5	-1.45849	8.09535	-14.3258	2.79123e-37	1.18662e-35	73.8861
CREG2	1.84454	5.27649	14.3183	2.99026e-37	1.26806e-35	73.8176
CTSW	1.91682	6.79719	14.3135	3.1246e-37	1.32174e-35	73.774
RXRG	1.34639	10.3124	14.2788	4.30632e-37	1.79924e-35	73.4552
ASB18	1.28017	11.3349	14.2516	5.52989e-37	2.29356e-35	73.2066
CTSG	2.04997	7.46134	14.2455	5.85362e-37	2.42192e-35	73.1501
FAP	1.62706	10.5955	14.2432	5.97642e-37	2.46673e-35	73.1295
MPP3	-1.08422	13.4929	-14.2239	7.14109e-37	2.93319e-35	72.9525
NQO1	-1.21175	12.0046	-14.1946	9.35688e-37	3.82485e-35	72.684
SLAMF7	1.88025	7.30376	14.1941	9.39458e-37	3.83105e-35	72.68
LINC00964	-1.77887	7.58216	-14.1491	1.4214e-36	5.74131e-35	72.2685
RDH10-AS1	-1.47137	5.52833	-14.1446	1.48115e-36	5.95434e-35	72.2276
AQP4	-2.50556	10.141	-14.1356	1.61036e-36	6.44334e-35	72.1444
TMEM178B	-1.28381	13.6417	-14.1315	1.67101e-36	6.67032e-35	72.1077
ADAMTS14	1.59035	7.73083	14.1255	1.76607e-36	7.03328e-35	72.0527
SHISA3	-1.51927	10.9815	-14.1095	2.04631e-36	8.11131e-35	71.9064
P3H2	1.53288	11.063	14.1049	2.13525e-36	8.44418e-35	71.8641
CFTR	-2.08432	4.99363	-14.0798	2.68811e-36	1.05813e-34	71.6353
KLHDC8A	1.69747	4.99372	14.0659	3.05447e-36	1.19957e-34	71.5083
CHD5	1.76776	6.19398	14.061	3.19542e-36	1.25203e-34	71.4635
TRAF3IP3	1.1934	8.67939	14.0401	3.86891e-36	1.50207e-34	71.2734
NAMPT	-1.11563	15.1112	-14.0325	4.15014e-36	1.60394e-34	71.2037
NUDT4	-1.00756	14.8028	-14.0285	4.30515e-36	1.66007e-34	71.1673
WNT9A	1.94135	10.9656	14.0196	4.67248e-36	1.78954e-34	71.0859
HDC	1.65378	7.99842	14.0111	5.04836e-36	1.92915e-34	71.009
KCNB1	-1.29075	10.5338	-13.9617	7.94338e-36	3.00172e-34	70.5586
CRADD-AS1	1.46756	6.49171	13.956	8.3675e-36	3.15498e-34	70.507
FCGR3A	-1.32476	11.7737	-13.9256	1.10582e-35	4.16027e-34	70.2299
GFRA3	1.59901	7.75735	13.9237	1.12539e-35	4.22457e-34	70.2125
KAZALD1	1.13655	10.6545	13.9063	1.31889e-35	4.92916e-34	70.0548
ESM1	2.20388	6.68777	13.889	1.54547e-35	5.7633e-34	69.8973
ACTG1P17	1.19665	7.05811	13.8778	1.71287e-35	6.37359e-34	69.7951
ANPEP	-1.39173	10.2518	-13.8755	1.74911e-35	6.4801e-34	69.7743
TIMP4	-1.26931	12.5678	-13.8584	2.04442e-35	7.52499e-34	69.6193
CATSPERB	-1.48402	6.54058	-13.8113	3.14403e-35	1.15473e-33	69.1917
SLCO2A1	-1.0825	12.3898	-13.8098	3.18813e-35	1.16841e-33	69.1778
OSMR	-1.04998	12.7908	-13.7951	3.64575e-35	1.32754e-33	69.0446
ADH1B	-1.49531	14.6775	-13.7941	3.67974e-35	1.33705e-33	69.0354
DUSP15	1.23906	8.43982	13.7854	3.98274e-35	1.44099e-33	68.9567
SSUH2	1.08091	9.15671	13.7717	4.51333e-35	1.62949e-33	68.8325
TESPA1	1.07366	7.5122	13.737	6.1958e-35	2.22747e-33	68.5177
CRACD	2.40973	5.55624	13.7155	7.53478e-35	2.69745e-33	68.3233
HBA1	3.23924	6.50233	13.711	7.85436e-35	2.80595e-33	68.282
RASEF	1.76782	5.48318	13.6945	9.12846e-35	3.25429e-33	68.1327
GLYATL2	1.34259	6.01068	13.6893	9.56737e-35	3.40362e-33	68.086
SYTL2	1.17946	11.3911	13.6873	9.73956e-35	3.45765e-33	68.0683
LTBP2	1.27441	14.5942	13.6768	1.07164e-34	3.79652e-33	67.9734
SERPINE2	1.30842	13.4273	13.6661	1.18187e-34	4.16964e-33	67.8761
CD3E	1.57706	7.73772	13.6468	1.4083e-34	4.94798e-33	67.7019
NSG1	-1.35624	9.53235	-13.635	1.56835e-34	5.49891e-33	67.595
LCN15	-2.30949	5.21417	-13.6263	1.69675e-34	5.93689e-33	67.5168
STAC2	-1.96935	5.74727	-13.5867	2.43236e-34	8.42408e-33	67.159
HBA2	3.52441	8.27496	13.5762	2.6776e-34	9.21713e-33	67.0636
NUP62CL	1.2199	7.93794	13.5715	2.79357e-34	9.57755e-33	67.0215
XG	1.98644	7.83548	13.5711	2.80458e-34	9.59595e-33	67.0176
PODN	1.0411	12.7455	13.5702	2.82648e-34	9.65147e-33	67.0099
TMEM119	1.78614	9.42906	13.5625	3.03243e-34	1.0334e-32	66.94
COL9A2	1.36217	7.56069	13.5301	4.06586e-34	1.37455e-32	66.6487
STAC	1.01122	7.38949	13.529	4.11007e-34	1.38674e-32	66.6379
CFAP77	-1.28763	7.92276	-13.5062	5.05114e-34	1.70061e-32	66.4331
SLC6A1	1.15618	10.147	13.4997	5.35969e-34	1.79413e-32	66.3742
MRC2	1.28681	12.8828	13.4742	6.75111e-34	2.25546e-32	66.1449
CARNS1	1.12747	11.5338	13.4577	7.83986e-34	2.59371e-32	65.9964
PRSS35	1.7136	6.21719	13.4575	7.85768e-34	2.59456e-32	65.9941
F8	-1.07543	14.4776	-13.4315	9.93845e-34	3.25633e-32	65.7608
TLR2	-1.11382	11.1031	-13.4001	1.32034e-33	4.30949e-32	65.4786
FERMT1	1.45695	7.60865	13.3902	1.44479e-33	4.69763e-32	65.3891
LEF1	1.4096	7.38236	13.3861	1.49886e-33	4.86415e-32	65.3526
TCEAL5	1.12316	6.67044	13.3834	1.5356e-33	4.97389e-32	65.3286
ITGBL1	1.42419	10.6676	13.3732	1.68432e-33	5.44522e-32	65.2368
TSPAN11	1.09827	9.61433	13.326	2.57938e-33	8.29155e-32	64.8134
PRR5L	1.02956	8.79825	13.3206	2.70813e-33	8.68899e-32	64.7651
LOC107986163	1.66968	6.34317	13.3101	2.97854e-33	9.52069e-32	64.6705
THBS4	1.30277	15.6535	13.2965	3.36904e-33	1.07286e-31	64.5482
FZD10-AS1	1.48374	6.81474	13.2898	3.5759e-33	1.1366e-31	64.489
PGAM1P5	1.14698	7.36026	13.2864	3.68847e-33	1.1702e-31	64.4582
ZBP1	1.48743	6.16064	13.2841	3.76612e-33	1.19261e-31	64.4375
GNB3	1.03245	11.2027	13.2827	3.81282e-33	1.20515e-31	64.4253
RGS11	1.08139	11.5162	13.2656	4.44952e-33	1.40119e-31	64.2719
ARHGAP22	1.00286	9.62281	13.2652	4.46431e-33	1.40325e-31	64.2686
MCEMP1	-2.16877	5.69446	-13.2103	7.32131e-33	2.27188e-31	63.7772
ZAP70	1.51466	7.54015	13.208	7.47876e-33	2.31651e-31	63.7561
TMEM130	2.22553	5.35044	13.168	1.07144e-32	3.30668e-31	63.399
TP63	1.19961	7.5833	13.1542	1.21313e-32	3.7237e-31	63.2757
VIT	-1.0607	11.9294	-13.1429	1.34301e-32	4.10794e-31	63.1747
GPR68	1.83487	7.73301	13.0839	2.27968e-32	6.8491e-31	62.6492
DNAJC27-AS1	1.30964	8.40721	13.0514	3.0533e-32	9.12502e-31	62.359
LRRN4CL	1.12217	9.76752	13.0104	4.40769e-32	1.31496e-30	61.9944
LCN12	1.61977	9.24794	13.0076	4.5183e-32	1.3456e-30	61.9698
CYP4F3	1.90115	6.40679	13.0066	4.55818e-32	1.35274e-30	61.9611
LGI3	-2.04234	5.62061	-12.9914	5.22182e-32	1.53894e-30	61.8261
GPSM2	-1.09924	9.13001	-12.9806	5.75267e-32	1.68662e-30	61.7299
JAML	1.12183	10.6734	12.9789	5.84349e-32	1.7103e-30	61.7144
LINC00672	1.04541	8.53424	12.9727	6.17421e-32	1.80399e-30	61.6597
C1QTNF9	1.30808	9.06841	12.9724	6.1935e-32	1.80652e-30	61.6566
MIR181A2HG	1.30387	5.91351	12.9684	6.41867e-32	1.869e-30	61.6212
APCDD1L-DT	1.58538	5.20738	12.9454	7.88468e-32	2.28804e-30	61.4169
KIRREL3	1.42095	7.07043	12.933	8.80301e-32	2.54151e-30	61.3075
CD3D	1.64132	6.90532	12.9021	1.16041e-31	3.33889e-30	61.0331
FCGR3B	1.9453	9.1915	12.901	1.17156e-31	3.36525e-30	61.0236
ADAMTSL1	1.28667	8.69146	12.875	1.47824e-31	4.2177e-30	60.7928
DACT1	1.06952	9.7829	12.8576	1.72674e-31	4.91025e-30	60.6385
MKRN2OS	2.51805	8.38117	12.8534	1.79199e-31	5.08728e-30	60.6016
MYOC	1.60512	11.1498	12.8451	1.93024e-31	5.47062e-30	60.5278
BPI	1.6246	5.50131	12.8344	2.12257e-31	5.99574e-30	60.4335
FMN1	-1.22607	9.74531	-12.8304	2.19988e-31	6.2038e-30	60.398
GRIK4	1.45441	4.66565	12.8185	2.44509e-31	6.88389e-30	60.2931
FLRT2	1.08654	10.1351	12.8086	2.67016e-31	7.46811e-30	60.2056
LINC00968	1.38037	7.33864	12.808	2.68544e-31	7.4985e-30	60.2
KLRB1	1.5636	7.12761	12.8059	2.7353e-31	7.61274e-30	60.1817
PTCH2	1.05085	7.8625	12.7983	2.92658e-31	8.13178e-30	60.1146
SERPINA5	-1.3169	9.34299	-12.7855	3.27931e-31	9.06743e-30	60.0016
NALF2	-1.64483	12.375	-12.7675	3.85003e-31	1.06282e-29	59.8423
IQSEC3	1.01381	8.69351	12.7562	4.25781e-31	1.17348e-29	59.7423
SMTNL2	-1.05192	10.8193	-12.7547	4.31408e-31	1.18707e-29	59.7293
TBX21	1.55221	5.72857	12.7518	4.42814e-31	1.21649e-29	59.7034
LINC01134	-1.44716	6.34536	-12.7506	4.47315e-31	1.22687e-29	59.6933
ALDH1A3-AS1	1.11446	6.34364	12.7308	5.33587e-31	1.46114e-29	59.5182
TSPAN10	1.22076	5.89736	12.7293	5.40856e-31	1.47866e-29	59.5048
CD6	1.55809	7.01874	12.7114	6.33838e-31	1.72455e-29	59.3473
SLCO4C1	1.55983	5.99401	12.7072	6.58102e-31	1.78201e-29	59.31
SDSL	1.45337	10.7764	12.6868	7.88396e-31	2.12516e-29	59.1306
RHBDL3	-1.74833	7.6053	-12.6824	8.19539e-31	2.20511e-29	59.0922
CD2	1.4858	7.93306	12.6731	8.90341e-31	2.38805e-29	59.0099
MATN3	-1.28258	7.29106	-12.6682	9.29573e-31	2.48935e-29	58.9671
LINC00501	1.16991	8.25346	12.6656	9.51349e-31	2.54366e-29	58.9441
ECM2	1.16186	12.4119	12.6652	9.54899e-31	2.54915e-29	58.9404
PHF21B	1.22766	6.0873	12.6398	1.19549e-30	3.17646e-29	58.7173
SH2D1B	1.59299	4.754	12.6386	1.20866e-30	3.20644e-29	58.7064
LINC00211	1.29365	5.71135	12.6287	1.31933e-30	3.48916e-29	58.6195
CCDC80	1.23961	14.9733	12.6233	1.38474e-30	3.65078e-29	58.5714
F13A1	-1.17752	14.4112	-12.6212	1.41006e-30	3.71179e-29	58.5534
TFCP2L1	-1.36492	7.2273	-12.6149	1.49143e-30	3.91386e-29	58.4977
LTB	1.91913	6.08152	12.5853	1.93751e-30	5.02246e-29	58.2379
LCK	1.29789	7.46347	12.5823	1.98964e-30	5.14975e-29	58.2116
PLEKHH2	1.29203	10.9498	12.564	2.33971e-30	6.01009e-29	58.0507
TM6SF2	1.19498	6.11012	12.5536	2.56481e-30	6.57838e-29	57.9595
MYOT	-1.25393	12.1773	-12.5515	2.61198e-30	6.68925e-29	57.9414
CXCL11	2.22214	5.88401	12.5173	3.53227e-30	9.00543e-29	57.6418
TENT5B	-1.29835	11.7295	-12.4993	4.14298e-30	1.05151e-28	57.4835
S1PR5	1.7102	5.43269	12.4766	5.06123e-30	1.28266e-28	57.2847
LRRC15	1.73126	6.79363	12.4635	5.68007e-30	1.43521e-28	57.1702
DNAAF3	1.36756	8.11316	12.4496	6.41967e-30	1.61728e-28	57.0487
NAPSB	1.55989	7.34763	12.4426	6.82784e-30	1.7125e-28	56.9875
CRABP2	1.43235	7.77505	12.4357	7.25318e-30	1.8165e-28	56.9275
FBXL16	1.50032	4.54703	12.4281	7.75198e-30	1.93857e-28	56.8615
EHD4-AS1	-1.26754	6.73031	-12.4123	8.9095e-30	2.2215e-28	56.7234
CNTN3	-1.65075	9.48385	-12.3832	1.15086e-29	2.83218e-28	56.4693
FAM181B	1.50966	5.25711	12.3617	1.38981e-29	3.41036e-28	56.282
FAM83F	-1.06644	9.6639	-12.3321	1.80257e-29	4.41047e-28	56.0239
ETNPPL	-1.55969	10.2603	-12.3318	1.80799e-29	4.41736e-28	56.0209
OMG	1.41111	5.79003	12.316	2.07577e-29	5.05709e-28	55.8838
ADAMTS5	-1.17106	11.6612	-12.3149	2.09634e-29	5.09989e-28	55.8741
TGFB2	1.39918	11.0006	12.284	2.74776e-29	6.61836e-28	55.6055
CENPA	2.3788	9.20447	12.2797	2.85311e-29	6.8527e-28	55.5681
LINC01088	-1.39856	8.62955	-12.2784	2.88656e-29	6.9135e-28	55.5566
DNAJC22	1.43766	5.17533	12.2581	3.44849e-29	8.23619e-28	55.38
LINC02207	-1.76058	5.82912	-12.2575	3.46754e-29	8.27005e-28	55.3746
FCRL3	1.70324	5.16052	12.2531	3.60289e-29	8.58082e-28	55.3366
CCDC168	1.43621	7.6704	12.2383	4.09994e-29	9.73735e-28	55.2083
KCNK17	1.79199	6.00767	12.2186	4.87351e-29	1.15103e-27	55.0368
NPPA	2.1941	16.0912	12.2135	5.09171e-29	1.2009e-27	54.9933
TMEM132B	-1.37526	8.51518	-12.2089	5.301e-29	1.24165e-27	54.9533
ITGB2-AS1	1.24724	8.18414	12.1889	6.31625e-29	1.47336e-27	54.7794
GMNC	-1.83731	6.17215	-12.1843	6.57435e-29	1.52728e-27	54.7397
C5orf64	-1.66664	6.09398	-12.1476	9.05122e-29	2.08841e-27	54.4224
CBS	-1.04794	10.762	-12.1299	1.05645e-28	2.42769e-27	54.2689
LINC00484	1.39749	7.10464	12.1263	1.08976e-28	2.49749e-27	54.2381
LOC101926964	1.52932	4.74308	12.1223	1.12883e-28	2.58354e-27	54.2032
SPC24	-1.05123	8.6763	-12.115	1.20304e-28	2.7432e-27	54.14
C12orf75	1.16476	8.30782	12.0908	1.48579e-28	3.37329e-27	53.9305
LINC02289	-1.01329	7.92836	-12.0841	1.57389e-28	3.55432e-27	53.8733
IRX6	1.27162	11.7385	12.0812	1.61468e-28	3.6416e-27	53.848
HYAL4	1.47246	5.42597	12.0786	1.65153e-28	3.71977e-27	53.8256
NAP1L3	1.14602	10.948	12.0441	2.2283e-28	4.98582e-27	53.5283
SKAP1	1.42848	6.59073	12.0281	2.56202e-28	5.71747e-27	53.3898
SAMD11	1.9379	7.6188	12.0246	2.63964e-28	5.88297e-27	53.3602
OVOS2	-2.29611	6.76274	-12.0204	2.7385e-28	6.0953e-27	53.3237
RASGRP1	1.37836	7.30657	12.0194	2.76295e-28	6.1417e-27	53.3149
SERPINA3	-2.12094	6.27597	-12.0137	2.90283e-28	6.42742e-27	53.2659
ADAM19	1.1365	12.4819	11.9967	3.36469e-28	7.42109e-27	53.1194
AGTR1	-1.15766	9.92889	-11.9895	3.58058e-28	7.8565e-27	53.0577
SFRP1	1.15636	13.6568	11.9726	4.14756e-28	9.07712e-27	52.9118
PALM3	1.43027	5.61903	11.9685	4.29479e-28	9.38725e-27	52.8772
PRPH	1.4304	5.98745	11.96	4.62252e-28	1.00777e-26	52.8043
PRRG3	1.04764	8.85371	11.9526	4.93152e-28	1.06965e-26	52.7401
COLQ	1.17004	12.0557	11.9497	5.05431e-28	1.09489e-26	52.7157
SERTAD4	1.16762	10.0731	11.9494	5.07093e-28	1.09709e-26	52.7124
NME8	1.51595	5.28489	11.9475	5.15412e-28	1.11085e-26	52.6963
DUOX2	1.23448	7.81753	11.9363	5.67675e-28	1.21732e-26	52.6004
CA14	-1.58283	9.5962	-11.936	5.69278e-28	1.21922e-26	52.5976
MED12L	1.31202	7.84006	11.9285	6.07318e-28	1.29439e-26	52.5334
DNAH8	1.52608	4.80408	11.911	7.06652e-28	1.50237e-26	52.3831
CERS1	1.73742	5.95539	11.9038	7.52065e-28	1.59264e-26	52.3213
CTHRC1	1.41072	9.4087	11.879	9.32299e-28	1.95725e-26	52.1082
ITGB8-AS1	1.31055	5.73393	11.8498	1.19955e-27	2.50287e-26	51.8581
METTL21EP	1.33254	10.2435	11.8387	1.31982e-27	2.74035e-26	51.7633
APOA1	1.73558	12.4417	11.8348	1.36429e-27	2.8258e-26	51.7305
GNLY	1.23842	8.89249	11.8062	1.74628e-27	3.59509e-26	51.4856
TBC1D29P	-1.6943	5.03516	-11.7967	1.89547e-27	3.89751e-26	51.4042
CERCAM	1.08705	11.454	11.7592	2.61662e-27	5.32245e-26	51.0844
WNT9B	-1.40828	6.25916	-11.7493	2.84968e-27	5.77578e-26	50.9997
LINC02884	-1.41396	5.7406	-11.7261	3.47701e-27	7.01383e-26	50.8024
P2RX6	1.40344	9.30053	11.7196	3.67927e-27	7.41303e-26	50.7463
GATM	1.09364	13.0553	11.6877	4.83472e-27	9.64958e-26	50.4753
CCR1	-1.04606	10.1864	-11.6791	5.20825e-27	1.03708e-25	50.4015
LINC00632	1.05252	6.20853	11.6433	7.07511e-27	1.39735e-25	50.0977
ST8SIA2	1.05812	10.1228	11.6393	7.3243e-27	1.44489e-25	50.0633
MCM10	-1.42685	5.59142	-11.632	7.79567e-27	1.53432e-25	50.0015
HTR2A	1.65634	5.56073	11.6146	9.04874e-27	1.7707e-25	49.8536
LOC107985216	1.32929	7.77318	11.6125	9.20736e-27	1.79967e-25	49.8364
HLA-J	1.07929	7.13723	11.602	1.00777e-26	1.96753e-25	49.7468
STAB2	1.73447	5.92847	11.598	1.04215e-26	2.03232e-25	49.7135
AMHR2	1.51931	5.39606	11.5962	1.05892e-26	2.06265e-25	49.6977
ZBTB16	-1.40189	11.5373	-11.5957	1.06351e-26	2.06922e-25	49.6934
HLA-DOA	1.00835	10.1157	11.5776	1.24151e-26	2.40728e-25	49.5399
GAP43	1.77072	8.44159	11.5731	1.28983e-26	2.49813e-25	49.502
MIR3142HG	1.27728	5.98875	11.5698	1.32623e-26	2.56279e-25	49.4744
TC2N	-1.14268	10.6034	-11.5092	2.22436e-26	4.20748e-25	48.9615
GPR83	1.07523	6.065	11.4781	2.89896e-26	5.47135e-25	48.6988
FHAD1	1.29999	5.09358	11.4624	3.31283e-26	6.21795e-25	48.5665
CD3G	1.45835	5.79884	11.4346	4.19616e-26	7.82409e-25	48.3321
FGF10	-1.92961	5.88585	-11.4327	4.26452e-26	7.94284e-25	48.3161
TLR7	1.24634	7.99941	11.4318	4.29677e-26	7.99415e-25	48.3086
TRIM17	1.22129	5.42065	11.4135	5.01882e-26	9.26655e-25	48.1545
NTNG2	1.14487	8.25476	11.4079	5.26212e-26	9.69472e-25	48.1076
CD48	1.16566	8.61946	11.397	5.77282e-26	1.06012e-24	48.0157
EGR2	1.44811	9.15755	11.3953	5.85765e-26	1.07453e-24	48.0013
TCF24	-2.09501	7.30681	-11.3803	6.64907e-26	1.21057e-24	47.8756
TRGC2	1.49524	5.77934	11.3393	9.414e-26	1.70122e-24	47.5308
TIGIT	1.46751	5.82455	11.3376	9.54549e-26	1.72315e-24	47.5171
LY9	1.50626	5.48388	11.329	1.02661e-25	1.84735e-24	47.4449
SLA	-1.06836	11.3095	-11.3275	1.04018e-25	1.8698e-24	47.4319
ADAM18	1.8579	5.22131	11.3206	1.10222e-25	1.97923e-24	47.3744
HPGDS	1.043	8.43972	11.316	1.14593e-25	2.05553e-24	47.3359
FAM225B	1.30917	5.14864	11.3114	1.1911e-25	2.13207e-24	47.2975
SFTA1P	1.48662	6.3144	11.3063	1.24366e-25	2.22381e-24	47.2547
CD177	-2.24129	5.51888	-11.3044	1.26396e-25	2.25774e-24	47.2387
TRGC1	1.45237	4.77494	11.3024	1.28589e-25	2.29449e-24	47.2216
DPEP2	1.027	9.25047	11.3014	1.29663e-25	2.31123e-24	47.2134
ANKRD24	1.34252	6.65699	11.2823	1.52325e-25	2.70384e-24	47.0536
MYOZ1	1.28849	9.28807	11.2489	2.0187e-25	3.5573e-24	46.7744
DLGAP1	1.47362	7.02336	11.2229	2.51425e-25	4.38962e-24	46.5568
FCN1	1.52224	9.1667	11.1574	4.3575e-25	7.51514e-24	46.0116
TMEM200A	1.7209	5.93998	11.1446	4.85284e-25	8.33562e-24	45.9048
UBASH3A	1.43979	5.0311	11.1407	5.01455e-25	8.60468e-24	45.8723
UCHL1	1.28857	11.4691	11.1211	5.91165e-25	1.01134e-23	45.7092
RGS17	1.35949	6.65487	11.108	6.59766e-25	1.12418e-23	45.6004
MME	1.01517	11.6361	11.0909	7.613e-25	1.28943e-23	45.4585
GABRD	1.55974	6.10652	11.0809	8.27558e-25	1.40026e-23	45.3757
FPR1	-1.21425	10.6765	-11.0724	8.8853e-25	1.50044e-23	45.3053
F2RL2	1.33014	8.80154	11.0585	9.98133e-25	1.68052e-23	45.19
MCHR1	1.47188	5.01194	11.0563	1.01641e-24	1.7096e-23	45.172
LTBP4	1.11221	13.8617	11.0351	1.21352e-24	2.03711e-23	44.9963
WNT10B	1.38863	6.24409	11.0278	1.28993e-24	2.15686e-23	44.9358
NEURL1	1.26077	4.77417	11.0275	1.29305e-24	2.15996e-23	44.9334
HMCN2	1.24733	10.4826	11.0001	1.62568e-24	2.69179e-23	44.7065
SCG5	1.35052	6.19047	10.9723	2.04894e-24	3.36966e-23	44.4771
SYN3	-1.04745	5.67382	-10.9714	2.06515e-24	3.39304e-23	44.4693
GDNF	1.28084	5.92167	10.9585	2.29923e-24	3.75946e-23	44.3629
HCG20	1.26108	6.07339	10.9508	2.45196e-24	3.99383e-23	44.2991
FCRL6	1.48399	5.59044	10.9496	2.47536e-24	4.02808e-23	44.2897
RIMS4	1.37873	5.27613	10.9296	2.92272e-24	4.72891e-23	44.1251
TBC1D10C	1.41556	7.56271	10.9141	3.32448e-24	5.35348e-23	43.9974
PLA2G4F	-1.81396	7.20162	-10.8857	4.20979e-24	6.75991e-23	43.7634
IGSF10	1.08153	11.1997	10.8844	4.25424e-24	6.82485e-23	43.753
CCR7	1.50591	5.36143	10.8799	4.41797e-24	7.07416e-23	43.7156
CLXN	1.26587	4.72191	10.8706	4.77121e-24	7.60397e-23	43.6394
LINC02731	1.0928	6.29468	10.8485	5.73196e-24	9.10103e-23	43.4576
PRRG4	-1.14332	8.69644	-10.8472	5.79048e-24	9.18536e-23	43.4475
FMO5	-1.24005	9.10637	-10.8103	7.85986e-24	1.23871e-22	43.1447
LMX1B	1.07649	6.74972	10.7867	9.54863e-24	1.49654e-22	42.9519
COL1A1	1.3583	14.105	10.7794	1.01454e-23	1.58841e-22	42.8918
KLRK1-AS1	1.14336	5.6023	10.7769	1.03563e-23	1.61716e-22	42.8714
SOX15	1.12814	7.44539	10.7761	1.04251e-23	1.62642e-22	42.8648
GPA33	1.21914	8.39054	10.7523	1.26892e-23	1.9688e-22	42.6701
SLC6A4	1.68774	6.14182	10.7469	1.32702e-23	2.05519e-22	42.6257
EXOC3L4	1.65717	5.92691	10.7358	1.45393e-23	2.24357e-22	42.5352
LINC00906	1.53591	6.51711	10.6782	2.33441e-23	3.56023e-22	42.0661
MSR1	-1.02631	11.5122	-10.6596	2.72103e-23	4.13135e-22	41.9143
CEACAM3	1.52279	5.36419	10.6541	2.84628e-23	4.30997e-22	41.8697
TLCD2	-1.04031	6.20944	-10.6481	2.99032e-23	4.52406e-22	41.8208
SYTL1	1.4059	6.77137	10.647	3.01721e-23	4.56067e-22	41.8119
MYL1	1.74131	6.2711	10.6385	3.23391e-23	4.87523e-22	41.7432
SELL	1.02194	9.68196	10.6067	4.19736e-23	6.25557e-22	41.4849
SIGLEC10	-1.20658	8.27899	-10.6031	4.32244e-23	6.43635e-22	41.4558
MXRA8	1.10179	12.4773	10.5979	4.50996e-23	6.69798e-22	41.4137
CD244	1.12815	6.19008	10.5871	4.92566e-23	7.27723e-22	41.3264
PART1	-1.27148	5.0864	-10.5569	6.30665e-23	9.27721e-22	41.0815
COLEC11	1.03255	10.2646	10.5504	6.65073e-23	9.75803e-22	41.0289
GPRC5A	-1.29031	8.30829	-10.5436	7.03029e-23	1.02706e-21	40.9739
SIT1	1.35956	5.22902	10.5402	7.22561e-23	1.05379e-21	40.9468
GALNT5	1.39681	6.65566	10.5389	7.30283e-23	1.06414e-21	40.9363
TEX41	1.15826	6.15452	10.5375	7.38893e-23	1.07576e-21	40.9247
AASS	-1.177	12.6259	-10.5363	7.464e-23	1.08576e-21	40.9147
FEZF1-AS1	1.36779	5.42552	10.5255	8.14991e-23	1.18149e-21	40.8276
LINC01426	1.28985	6.40726	10.5063	9.52883e-23	1.37437e-21	40.6727
KCNIP2	-1.17026	14.6207	-10.5035	9.74635e-23	1.40217e-21	40.6504
THY1	1.60458	10.3179	10.4819	1.16268e-22	1.66006e-21	40.4756
IER3	1.22025	12.339	10.4804	1.17675e-22	1.67875e-21	40.4637
PDE11A	-1.28742	8.3244	-10.4789	1.19121e-22	1.69795e-21	40.4516
SERPINF2	-1.15346	8.39157	-10.4732	1.24781e-22	1.7712e-21	40.4057
CARD11	1.16911	6.42797	10.4728	1.25148e-22	1.77493e-21	40.4027
ATRNL1	1.52238	9.49641	10.461	1.37742e-22	1.94382e-21	40.3078
EMILIN3	1.01036	10.4148	10.4599	1.39055e-22	1.96072e-21	40.2984
CLEC11A	1.27127	9.20751	10.4576	1.41656e-22	1.99409e-21	40.28
SYT13	-1.23357	10.5196	-10.4508	1.49675e-22	2.10223e-21	40.2255
PHF24	1.02903	6.40463	10.4508	1.49709e-22	2.10223e-21	40.2253
BEX1	1.42018	10.1585	10.4482	1.52936e-22	2.14224e-21	40.2041
SDR16C5	-1.32851	4.84281	-10.4304	1.7662e-22	2.4679e-21	40.0615
TMEM156	1.29469	4.93489	10.4183	1.94933e-22	2.71263e-21	39.9638
CD5	1.35633	5.95636	10.418	1.95328e-22	2.71591e-21	39.9618
LHCGR	1.71627	6.27317	10.4051	2.16895e-22	3.0084e-21	39.8581
ADAMTSL2	1.17936	9.26691	10.3843	2.56791e-22	3.55018e-21	39.6909
LMX1A	1.30517	5.55516	10.377	2.72333e-22	3.75394e-21	39.6327
ESRP2	-1.12695	4.96262	-10.3544	3.2684e-22	4.47136e-21	39.452
TSPAN32	1.0416	10.9092	10.3517	3.34287e-22	4.5659e-21	39.4297
FCER2	1.4166	6.56507	10.3367	3.77161e-22	5.1268e-21	39.3102
CMTM2	1.58497	5.76768	10.3315	3.93317e-22	5.34213e-21	39.2687
DCXR-DT	-1.21729	6.7458	-10.3296	3.99483e-22	5.42156e-21	39.2533
KIT	1.03073	9.83144	10.3208	4.28851e-22	5.8022e-21	39.183
SPNS3	1.45726	6.27327	10.3142	4.52232e-22	6.09367e-21	39.1305
BGN	1.05162	14.4312	10.2987	5.12528e-22	6.88975e-21	39.0065
EREG	-2.0761	7.36115	-10.2953	5.26775e-22	7.0701e-21	38.9794
FSCN1	1.20074	10.5615	10.2916	5.42715e-22	7.27256e-21	38.9499
CTNNA2	1.24805	4.54369	10.2756	6.17298e-22	8.24599e-21	38.8224
SMPD3	1.43628	5.02516	10.2606	6.96543e-22	9.25368e-21	38.7028
LINC00486	1.10198	5.76043	10.2358	8.50263e-22	1.12132e-20	38.5053
INKA1	1.34052	7.83286	10.2358	8.50636e-22	1.12132e-20	38.5049
CHL1	-1.19884	10.5796	-10.2356	8.51959e-22	1.1222e-20	38.5034
SCRG1	1.10707	8.9755	10.2245	9.31441e-22	1.22499e-20	38.4151
ANKRD2	-1.38594	14.9068	-10.214	1.01314e-21	1.32629e-20	38.3318
SLC22A16	-1.41592	4.94084	-10.2109	1.03899e-21	1.35908e-20	38.3069
GPR84	-1.5373	5.5083	-10.1961	1.1695e-21	1.52862e-20	38.1897
PRODH	-1.22635	11.8213	-10.1939	1.19046e-21	1.55363e-20	38.1721
ADAMTS7P4	1.09351	5.99618	10.1931	1.19782e-21	1.56203e-20	38.166
LOC100129434	-1.0107	10.6707	-10.1764	1.36986e-21	1.77685e-20	38.0332
NAMPTP1	-1.17703	8.81339	-10.1627	1.52837e-21	1.97792e-20	37.9248
PYHIN1	1.16663	5.93763	10.1563	1.60894e-21	2.08061e-20	37.8739
HDAC2-AS2	1.00557	6.64828	10.1557	1.61616e-21	2.08836e-20	37.8695
MS4A1	1.54116	5.40382	10.1539	1.63993e-21	2.11747e-20	37.855
PNMA8B	1.09033	8.00052	10.1512	1.67608e-21	2.1625e-20	37.8335
BRINP1	1.31723	7.13936	10.1382	1.85939e-21	2.39356e-20	37.7307
PRR15	1.2492	5.35067	10.1177	2.19056e-21	2.81349e-20	37.5684
FMO1	1.37536	7.13626	10.1152	2.23451e-21	2.86777e-20	37.5488
PCSK1	-1.50962	6.41144	-10.1038	2.44705e-21	3.12873e-20	37.4588
C17orf107	1.05994	6.81788	10.066	3.30888e-21	4.18968e-20	37.1602
SLC7A11	-1.30737	6.6595	-10.0527	3.67832e-21	4.63675e-20	37.0554
CACNA1G	1.09488	6.12533	10.0508	3.73411e-21	4.70359e-20	37.0405
CD1E	1.48365	5.89853	10.043	3.97382e-21	5.00184e-20	36.9789
BCL11B	1.20081	6.21335	10.0156	4.93958e-21	6.1945e-20	36.7636
HMGA2-AS1	1.21459	6.00268	10.0093	5.19373e-21	6.49407e-20	36.714
IGFN1	1.36468	4.85955	10.0029	5.46321e-21	6.826e-20	36.6639
TNNI1	1.90181	11.4444	9.9942	5.85392e-21	7.27675e-20	36.5955
SLC24A2	1.416	5.15233	9.97321	6.91374e-21	8.53799e-20	36.4309
SERTM1	-1.52131	6.92539	-9.97013	7.08459e-21	8.72364e-20	36.4067
C2orf73	1.12172	4.51523	9.96768	7.22306e-21	8.87487e-20	36.3875
RLN2	1.03881	6.11092	9.96716	7.2532e-21	8.89903e-20	36.3834
SH2D1A	1.36376	5.80644	9.95819	7.78677e-21	9.53991e-20	36.3132
WFIKKN2	1.05774	6.42797	9.95671	7.87855e-21	9.64541e-20	36.3016
PDIA2	1.18138	8.42889	9.95468	8.00658e-21	9.78805e-20	36.2856
MAP3K7CL	1.28817	10.8053	9.9518	8.19102e-21	9.98483e-20	36.2631
HSD17B14	1.0474	8.48854	9.94556	8.60553e-21	1.04751e-19	36.2142
TMEFF2	-1.63641	5.23468	-9.93104	9.65239e-21	1.16785e-19	36.1006
NRG1	1.45294	6.00993	9.92848	9.84963e-21	1.19043e-19	36.0806
FOXO6-AS1	1.23171	4.72465	9.91997	1.0535e-20	1.27055e-19	36.014
LBP	-2.0676	5.39445	-9.91819	1.06836e-20	1.28756e-19	36.0002
KNG1	-1.43341	4.97781	-9.91704	1.07815e-20	1.29844e-19	35.9912
HPCAL4	-1.44324	7.1549	-9.91337	1.10985e-20	1.33284e-19	35.9625
NELL2	1.13014	6.00098	9.91208	1.12124e-20	1.34557e-19	35.9524
MCF2L2	1.15546	5.99313	9.90478	1.18772e-20	1.42034e-19	35.8954
BIRC7	1.86733	5.00013	9.90217	1.21242e-20	1.44885e-19	35.875
CXCL9	1.75219	8.79969	9.88717	1.36475e-20	1.62632e-19	35.7579
BMP7	-1.43955	9.04246	-9.88428	1.39613e-20	1.66139e-19	35.7354
TAC4	1.24286	5.84605	9.88027	1.44098e-20	1.71116e-19	35.7041
MRAP2	1.03785	7.56941	9.87515	1.50033e-20	1.77791e-19	35.6642
VSX1	1.1268	6.04942	9.85631	1.74026e-20	2.05507e-19	35.5174
STOX1	-1.05648	7.1593	-9.85444	1.76602e-20	2.0826e-19	35.5029
LINC01844	-1.06936	10.508	-9.85321	1.78321e-20	2.10142e-19	35.4933
LINC02984	-1.04141	11.1054	-9.8443	1.91271e-20	2.25247e-19	35.4239
GPR183	-1.04045	9.7533	-9.82877	2.16112e-20	2.53273e-19	35.3031
CA3	1.46216	11.5582	9.78942	2.94315e-20	3.42093e-19	34.9975
CLEC4F	1.40376	6.99746	9.76157	3.66079e-20	4.22332e-19	34.7817
LINC01166	-1.47139	5.60381	-9.75328	3.90617e-20	4.49117e-19	34.7175
REELD1	-1.20551	5.34199	-9.74839	4.05863e-20	4.66016e-19	34.6796
PMP2	1.23366	7.76839	9.72121	5.01908e-20	5.72431e-19	34.4695
HS6ST2	-1.31832	6.74176	-9.71358	5.32731e-20	6.06771e-19	34.4106
GADL1	1.46141	5.22164	9.70622	5.64207e-20	6.40905e-19	34.3538
CCL24	1.53864	5.08244	9.70599	5.65234e-20	6.41643e-19	34.352
DEPDC1B	-1.22028	5.14803	-9.70249	5.80882e-20	6.58966e-19	34.325
SYTL5	1.81891	7.54099	9.69965	5.93878e-20	6.7326e-19	34.3031
C12orf54	1.08014	4.89595	9.69688	6.06887e-20	6.85722e-19	34.2817
RHAG	-1.26165	6.74329	-9.67339	7.28784e-20	8.20183e-19	34.1006
C4orf54	-2.05065	9.10905	-9.66073	8.04241e-20	9.0093e-19	34.0032
LFNG	1.1102	9.95888	9.65963	8.11161e-20	9.08083e-19	33.9947
MEI4	-1.24458	6.75758	-9.6595	8.12013e-20	9.0844e-19	33.9937
DHRS7C	-1.88942	10.9974	-9.62771	1.03964e-19	1.1555e-18	33.7492
FBXW10B	-1.02519	5.36454	-9.61651	1.1341e-19	1.25801e-18	33.6632
LGI1	1.18044	5.19376	9.60156	1.27351e-19	1.40807e-18	33.5486
NGEF	1.439	5.69278	9.58654	1.4307e-19	1.5747e-18	33.4335
COMP	2.05165	9.46661	9.58021	1.50268e-19	1.64965e-18	33.3849
B3GALT5	1.38107	6.26513	9.56974	1.62958e-19	1.78435e-18	33.3048
CAMK4	1.19614	6.40658	9.55399	1.84072e-19	2.01166e-18	33.1843
MYB	1.12997	4.92699	9.55121	1.88063e-19	2.05396e-18	33.1631
PLAC8	1.09993	6.57774	9.55106	1.88281e-19	2.05502e-18	33.1619
LUCAT1	-1.17537	6.4962	-9.53871	2.07142e-19	2.24933e-18	33.0675
SAMSN1	-1.04852	9.63948	-9.52494	2.30371e-19	2.49147e-18	32.9624
THBS1	-1.08344	14.4093	-9.52299	2.33874e-19	2.5267e-18	32.9475
SMIM9	-1.01786	4.91241	-9.52241	2.34917e-19	2.53635e-18	32.9431
S100A9	-1.32587	12.4802	-9.51057	2.57378e-19	2.76657e-18	32.8528
FOXS1	1.42943	8.86533	9.5036	2.71585e-19	2.91192e-18	32.7997
LRRC8E	-1.06061	7.01384	-9.50293	2.73007e-19	2.92532e-18	32.7945
GRB7	-1.04361	6.63752	-9.50173	2.75527e-19	2.94861e-18	32.7854
DBP	1.13101	9.14693	9.46469	3.66447e-19	3.88494e-18	32.5035
LOXL1	1.01915	11.803	9.46041	3.7872e-19	4.00755e-18	32.4709
LOC100996643	-1.04627	6.39038	-9.45942	3.81602e-19	4.03553e-18	32.4634
DRAIC	1.01534	4.61254	9.44973	4.11111e-19	4.33681e-18	32.3898
ZNF350-AS1	1.00322	6.77297	9.44578	4.23765e-19	4.46199e-18	32.3598
ROBO2	1.30223	4.9601	9.43232	4.69911e-19	4.93871e-18	32.2576
CACNA1E	-1.46899	6.04295	-9.4319	4.71424e-19	4.95155e-18	32.2545
GZMK	1.15903	7.41974	9.43035	4.77064e-19	5.00153e-18	32.2427
KLHL35	1.18673	6.20223	9.42983	4.78964e-19	5.01835e-18	32.2388
SEPTIN1	1.08625	6.03042	9.40359	5.85713e-19	6.08805e-18	32.0399
TAGLN3	1.1545	5.48704	9.39183	6.4088e-19	6.64117e-18	31.9509
EYS	1.26006	5.02546	9.37699	7.1797e-19	7.40842e-18	31.8386
LOC105371824	1.11313	4.8455	9.37265	7.42207e-19	7.65387e-18	31.8058
CDC45	-1.13722	5.79949	-9.37078	7.52887e-19	7.75459e-18	31.7917
TUBB4A	-1.07702	7.27068	-9.36895	7.63508e-19	7.85447e-18	31.7778
HHIP	1.27859	5.96976	9.36421	7.91668e-19	8.13925e-18	31.742
ATP1B4	1.90976	7.33969	9.36265	8.01127e-19	8.23152e-18	31.7303
CHRDL1	1.35955	10.8704	9.32488	1.06882e-18	1.08769e-17	31.4453
SIGLEC8	1.192	4.53762	9.32272	1.0865e-18	1.10502e-17	31.4291
LINC01267	1.34856	5.92094	9.32067	1.1036e-18	1.12107e-17	31.4137
PLCH2	1.28745	4.79548	9.31944	1.11401e-18	1.13096e-17	31.4044
CDC20P1	1.03952	5.36394	9.31535	1.14929e-18	1.1654e-17	31.3736
CD96	1.09132	7.32067	9.30744	1.22063e-18	1.23622e-17	31.3141
SRGAP3-AS4	1.36305	7.32753	9.29991	1.29263e-18	1.30685e-17	31.2574
FAM133A	1.36994	7.11607	9.29523	1.33954e-18	1.35347e-17	31.2222
NPPB	2.092	14.1825	9.27451	1.56811e-18	1.57134e-17	31.0665
KLHL32	-1.03311	7.13184	-9.26606	1.67198e-18	1.67051e-17	31.0031
FZD2	1.179	7.7059	9.25646	1.79838e-18	1.79469e-17	30.9311
LOC101927533	1.01584	5.63845	9.23985	2.03987e-18	2.03091e-17	30.8066
SEC14L6	1.18353	4.86539	9.22887	2.21678e-18	2.19804e-17	30.7244
HTR2B	1.16189	8.32007	9.22631	2.26034e-18	2.23992e-17	30.7052
TFEC	-1.02784	9.51225	-9.21557	2.45166e-18	2.42528e-17	30.6249
GRIA1	1.00367	6.87628	9.21304	2.49922e-18	2.46641e-17	30.6059
GRIP1	-1.27293	6.62013	-9.18505	3.08802e-18	3.02487e-17	30.3968
MALRD1	1.23119	6.05426	9.17581	3.3113e-18	3.22871e-17	30.3279
IL20RA	-1.12045	9.4347	-9.17251	3.39486e-18	3.30639e-17	30.3032
ANKRD36BP2	1.17114	6.03447	9.16043	3.71883e-18	3.60539e-17	30.2132
CNTNAP2	1.23596	5.87489	9.12103	5.00333e-18	4.80144e-17	29.9201
TMEM233	1.02005	6.6749	9.11769	5.13088e-18	4.92107e-17	29.8952
DACT3-AS1	1.08674	4.64983	9.1148	5.24333e-18	5.02609e-17	29.8738
VGLL2	1.8029	7.51891	9.11255	5.33297e-18	5.10339e-17	29.857
CEP55	-1.3114	6.64971	-9.1096	5.45241e-18	5.21475e-17	29.8351
NIBAN3	1.12202	4.80749	9.09228	6.21012e-18	5.90622e-17	29.7066
XKR4	1.06723	8.25953	9.09026	6.30475e-18	5.99286e-17	29.6917
LAMB4	1.17768	6.08888	9.06495	7.62276e-18	7.2094e-17	29.5041
EIF4EBP1	-1.01195	11.3507	-9.04754	8.68469e-18	8.16831e-17	29.3753
HMGCS2	-2.00935	11.4677	-9.04172	9.07127e-18	8.52248e-17	29.3323
HAS2	-1.00952	9.50309	-9.02602	1.02008e-17	9.54677e-17	29.2164
KCNJ4	1.13113	11.8428	9.00541	1.18987e-17	1.1087e-16	29.0643
SCML4	1.15404	5.79368	9.00425	1.2002e-17	1.1171e-16	29.0558
TTC23L	1.0396	4.53527	8.99938	1.24464e-17	1.1553e-16	29.0199
PDE6A	1.04546	6.62125	8.99734	1.26371e-17	1.17173e-16	29.0049
MT1X	-1.21115	10.7453	-8.97372	1.50695e-17	1.38667e-16	28.831
B3GALT1	-1.00415	5.29764	-8.96707	1.58344e-17	1.45391e-16	28.7821
LUARIS	1.21392	5.31786	8.95184	1.77346e-17	1.62226e-16	28.6702
RPS16P4	1.11989	4.68206	8.92399	2.18103e-17	1.977e-16	28.4659
SEZ6L2	1.12146	6.76329	8.90941	2.43007e-17	2.19222e-16	28.3591
GCOM1	-1.20921	9.84311	-8.90879	2.44131e-17	2.20119e-16	28.3546
CCL22	1.40447	4.76221	8.90107	2.58506e-17	2.32587e-16	28.2981
CHST9	-1.39105	9.4697	-8.88807	2.84629e-17	2.55146e-16	28.203
TTLL6	-1.10862	5.67519	-8.87766	3.07442e-17	2.74727e-16	28.1269
LINC03018	1.20316	6.09036	8.86724	3.3206e-17	2.95483e-16	28.0509
TMEM123-DT	1.02775	4.80101	8.86628	3.34415e-17	2.97423e-16	28.0439
MBNL3	-1.11831	11.37	-8.85653	3.59414e-17	3.18989e-16	27.9727
LOC105371795	1.25365	5.40379	8.85196	3.71738e-17	3.29069e-16	27.9394
SRARP	-1.31534	7.27716	-8.84394	3.94405e-17	3.4877e-16	27.881
KRT16P6	1.44963	6.2474	8.82297	4.6038e-17	4.05845e-16	27.7283
SERPINE1	-1.43704	12.4842	-8.8075	5.15946e-17	4.52951e-16	27.6158
PADI4	1.41344	6.34046	8.79477	5.666e-17	4.94866e-16	27.5234
NXPH4	1.0926	7.89369	8.79085	5.83183e-17	5.08826e-16	27.4949
TNNT1	1.02051	14.6292	8.76668	6.9645e-17	6.0455e-16	27.3197
C1QTNF9B	1.26822	6.75501	8.76326	7.14156e-17	6.18971e-16	27.2949
ETV7	1.17571	5.33638	8.74608	8.10075e-17	6.98546e-16	27.1705
CD27	1.34583	5.59148	8.70111	1.12564e-16	9.57202e-16	26.8458
SBK3	-1.28125	8.26189	-8.69637	1.1653e-16	9.89314e-16	26.8117
FGF5	-1.28935	5.83734	-8.68839	1.23526e-16	1.04506e-15	26.7541
TOGARAM2	-1.33092	10.8539	-8.65157	1.61541e-16	1.35321e-15	26.4894
CLEC9A	1.21506	4.86063	8.63446	1.82954e-16	1.52957e-15	26.3665
SCG2	1.45055	7.38191	8.63391	1.83692e-16	1.53498e-15	26.3626
IDO1	1.27032	7.84039	8.6167	2.08153e-16	1.73205e-15	26.2392
FAM189A1	1.07663	4.84489	8.61041	2.17881e-16	1.81e-15	26.1942
PPDPF	1.18008	13.2851	8.608	2.21713e-16	1.83645e-15	26.177
MS4A2	1.33714	5.16925	8.60442	2.27552e-16	1.88298e-15	26.1513
INSYN2A	1.00288	5.14155	8.60185	2.31831e-16	1.91652e-15	26.1329
OR7E47P	1.06869	7.06331	8.58939	2.53737e-16	2.09152e-15	26.0438
DACT2	1.39331	6.97716	8.58163	2.68421e-16	2.20508e-15	25.9883
GPR82	-1.13898	5.8693	-8.56327	3.06557e-16	2.50024e-15	25.8573
GAPLINC	1.122	4.85252	8.54282	3.55354e-16	2.87342e-15	25.7116
RGR	-1.3272	6.14729	-8.54083	3.60505e-16	2.91092e-15	25.6974
NHLRC4	1.05901	6.44277	8.51367	4.38519e-16	3.51593e-15	25.5041
HSD11B2	1.07947	6.51967	8.48718	5.30588e-16	4.22211e-15	25.3162
SYT12	1.15635	6.02584	8.48698	5.31379e-16	4.22643e-15	25.3147
MARCO	-1.7321	9.80159	-8.48202	5.50641e-16	4.37146e-15	25.2796
DNER	-1.06766	8.16564	-8.48163	5.5219e-16	4.3817e-15	25.2768
CRTAM	1.0601	5.36146	8.47985	5.59309e-16	4.43406e-15	25.2642
CR1	-1.07745	8.89986	-8.47028	5.99085e-16	4.72954e-15	25.1964
ANO9	1.16844	6.19111	8.45963	6.467e-16	5.09363e-15	25.121
CXCL14	1.28181	9.23289	8.45438	6.71526e-16	5.28182e-15	25.0838
LOC100419170	-1.30099	5.35422	-8.45329	6.76776e-16	5.32066e-15	25.0762
PIEZO2	1.24057	6.20927	8.43581	7.67111e-16	6.00741e-15	24.9526
ICAM4	1.10651	5.58631	8.43577	7.67309e-16	6.00741e-15	24.9524
VSTM2L	-1.26748	10.13	-8.42922	8.04146e-16	6.27847e-15	24.9061
CD40LG	1.19678	5.00591	8.42732	8.15192e-16	6.35887e-15	24.8927
CD8B	1.08852	5.9139	8.40749	9.39352e-16	7.29059e-15	24.7529
SLITRK4	1.03827	9.67416	8.37724	1.16572e-15	8.98189e-15	24.54
PLPPR4	1.06377	7.82224	8.37676	1.16973e-15	9.00874e-15	24.5366
CDH16	-1.17513	4.91187	-8.34203	1.49782e-15	1.14371e-14	24.2929
LINC00865	1.03407	7.46588	8.33636	1.55948e-15	1.18865e-14	24.2531
SPTSSB	1.06041	5.15614	8.28772	2.20188e-15	1.65604e-14	23.913
WWC1	-1.1615	6.69987	-8.28194	2.29386e-15	1.72292e-14	23.8727
LINC02388	-1.45595	7.52139	-8.2525	2.82438e-15	2.10929e-14	23.6676
LRRC3B	1.05972	4.9514	8.24809	2.91361e-15	2.17307e-14	23.637
TERLR1	1.48991	5.48264	8.23234	3.25599e-15	2.4115e-14	23.5275
KIF1A	1.08507	8.18706	8.22566	3.4128e-15	2.52654e-14	23.4811
TNFSF15	1.08821	4.98848	8.2221	3.49954e-15	2.58851e-14	23.4564
SHANK2	1.02098	4.72709	8.21742	3.61678e-15	2.67289e-14	23.4239
LINC02613	1.00308	4.94288	8.21374	3.71151e-15	2.74171e-14	23.3984
CEMIP	1.33243	6.95101	8.20095	4.06097e-15	2.99206e-14	23.3098
CETP	1.14469	6.7294	8.19381	4.26994e-15	3.13245e-14	23.2603
SFTPD	1.00317	6.95565	8.16662	5.16774e-15	3.76671e-14	23.0723
SYT9	1.03291	5.82478	8.15779	5.49757e-15	3.99514e-14	23.0113
LINC02910	-1.06693	8.0257	-8.1082	7.77585e-15	5.56751e-14	22.6697
SLC38A8	-1.59297	5.19157	-8.09166	8.72627e-15	6.20879e-14	22.5562
KCNS2	-1.12023	5.15421	-8.08693	9.01857e-15	6.40605e-14	22.5237
LMAN1L	-1.35734	6.92679	-8.07617	9.7198e-15	6.88688e-14	22.4499
GP1BA	1.03157	4.49005	8.06615	1.04214e-14	7.36556e-14	22.3813
MATK	1.11305	6.26342	8.06578	1.0448e-14	7.38128e-14	22.3788
SCGB1D2	-1.34714	6.02947	-8.05564	1.12115e-14	7.89119e-14	22.3093
ARSI	1.19976	6.05672	7.98753	1.79698e-14	1.24776e-13	21.8447
GPR12	-1.04772	6.0659	-7.97302	1.98624e-14	1.3719e-13	21.7461
LINC01133	1.25497	7.09688	7.97	2.02811e-14	1.39968e-13	21.7256
ALOX15	1.1895	5.50691	7.96526	2.09553e-14	1.44269e-13	21.6934
ALX4	1.06119	4.58706	7.9606	2.16389e-14	1.48435e-13	21.6618
ANGPTL7	1.10799	8.25777	7.93087	2.65519e-14	1.80534e-13	21.4603
APOBEC3A	1.05068	7.27648	7.92105	2.84059e-14	1.92447e-13	21.3939
CNR1	-1.03125	8.51582	-7.89744	3.3402e-14	2.25308e-13	21.2344
FAM216B	1.12995	7.01309	7.88669	3.59543e-14	2.41471e-13	21.1619
GDF15	1.07671	6.05349	7.82171	5.60321e-14	3.69886e-13	20.7252
SAA1	-2.36387	8.342	-7.80823	6.1419e-14	4.04348e-13	20.6349
IL31RA	1.32749	5.58805	7.7797	7.45495e-14	4.88146e-13	20.4442
TNFRSF4	1.535	7.37982	7.76151	8.43337e-14	5.49462e-13	20.3229
KNDC1	1.04987	4.71731	7.75671	8.71186e-14	5.66954e-13	20.2909
ABCC6	1.03923	6.83654	7.69391	1.33131e-13	8.49808e-13	19.8738
MTDHP3	1.32397	6.17769	7.687	1.39466e-13	8.87252e-13	19.828
MT1A	-1.58793	8.13878	-7.6797	1.4648e-13	9.29786e-13	19.7798
GREM1	1.52417	6.00084	7.63387	1.99228e-13	1.24921e-12	19.4773
S100A3	-1.15808	6.3239	-7.62229	2.15279e-13	1.34589e-12	19.4011
GCKR	-1.13956	4.74942	-7.59583	2.56912e-13	1.59155e-12	19.2273
EIF4EBP3	1.0475	7.24173	7.58525	2.75701e-13	1.70421e-12	19.1579
TVP23A	1.01042	7.00593	7.58196	2.81811e-13	1.73945e-12	19.1363
RARRES2	1.15577	10.5151	7.57242	3.00293e-13	1.84683e-12	19.0739
NPPC	-1.24339	6.26971	-7.50269	4.77021e-13	2.88161e-12	18.6189
MYMX	1.10448	5.28475	7.48252	5.45069e-13	3.26715e-12	18.4879
LINC01531	1.19735	5.52573	7.47892	5.58155e-13	3.34167e-12	18.4646
VNN3P	1.03616	5.93305	7.46612	6.07342e-13	3.61873e-12	18.3816
MELK	-1.11646	5.81366	-7.4507	6.72309e-13	3.99044e-12	18.2817
GUCA1C	1.09577	10.7781	7.44401	7.02549e-13	4.16267e-12	18.2385
LRRC52-AS1	1.24151	8.928	7.42909	7.74944e-13	4.56405e-12	18.1421
RETREG1-AS1	1.00244	6.42658	7.42715	7.84917e-13	4.61852e-12	18.1295
MOG	-1.08574	8.93923	-7.4215	8.14553e-13	4.78628e-12	18.0931
IGLC3	1.45789	8.81245	7.41655	8.41504e-13	4.94293e-12	18.0611
UNC5B-AS1	1.35112	7.78695	7.3822	1.05386e-12	6.12891e-12	17.8401
ODF3B	1.08735	9.59477	7.34218	1.36847e-12	7.85115e-12	17.5835
ELANE	-1.30624	5.75343	-7.33954	1.39223e-12	7.97938e-12	17.5666
TMEM63C	-1.20356	6.89559	-7.33247	1.45778e-12	8.33824e-12	17.5214
THEMIS	1.06758	5.41767	7.32788	1.50198e-12	8.58525e-12	17.492
RNVU1-24	-1.0918	5.49436	-7.31273	1.65755e-12	9.45545e-12	17.3952
OLR1	1.02051	6.80529	7.23447	2.75054e-12	1.53808e-11	16.898
PPBP	1.11783	5.24493	7.20796	3.2626e-12	1.8125e-11	16.7304
KCNA7	-1.13228	6.91161	-7.19506	3.54465e-12	1.96086e-11	16.649
IGHM	1.35008	8.53935	7.182	3.85442e-12	2.126e-11	16.5668
PRRX2	1.23552	6.48543	7.17953	3.91598e-12	2.15576e-11	16.5512
RHCG	1.3368	6.04686	7.16744	4.23139e-12	2.32412e-11	16.4752
HCAR3	1.11804	5.06222	7.01178	1.1377e-11	5.95464e-11	15.5049
GSG1L	1.44514	7.88666	7.00357	1.19814e-11	6.24598e-11	15.4542
APOA1-AS	1.19844	6.11074	7.00055	1.22112e-11	6.35797e-11	15.4356
TRAT1	1.00015	4.89313	6.99402	1.27239e-11	6.61078e-11	15.3952
PCDH15	1.00856	5.96179	6.91505	2.08701e-11	1.06224e-10	14.9101
HP	-1.33891	9.64611	-6.88913	2.45286e-11	1.24102e-10	14.7518
HBG2	1.12265	4.82509	6.88067	2.58527e-11	1.30452e-10	14.7003
CAMSAP3	-1.0914	5.51442	-6.87884	2.61492e-11	1.3191e-10	14.6891
FOSL1	-1.19066	7.633	-6.8666	2.82157e-11	1.41913e-10	14.6146
IGHG2	1.43381	9.44791	6.85115	3.10536e-11	1.55405e-10	14.5207
HLA-DQA1	1.04723	9.40337	6.84915	3.14402e-11	1.57247e-10	14.5086
TMEM151B	-1.41097	6.25548	-6.84664	3.19331e-11	1.59525e-10	14.4934
KRT7	-1.3219	6.1827	-6.8443	3.2398e-11	1.61562e-10	14.4792
IL4I1	1.09062	4.8351	6.84422	3.24143e-11	1.61596e-10	14.4787
IGHG1	1.42356	11.628	6.82124	3.73662e-11	1.84606e-10	14.3394
SYNPR	1.13487	5.03186	6.80941	4.01973e-11	1.97731e-10	14.2679
MDFI	1.15662	7.22248	6.73218	6.4604e-11	3.12544e-10	13.8032
GNG8	1.2627	5.52522	6.68966	8.37522e-11	4.0017e-10	13.5491
SLC28A2-AS1	1.10239	8.22122	6.68528	8.60111e-11	4.10617e-10	13.523
ITPKA	-1.01004	7.44874	-6.68095	8.83079e-11	4.21346e-10	13.4972
ELF3	-1.00732	5.3378	-6.64224	1.11702e-10	5.27051e-10	13.2672
IGKV3-15	1.35581	5.97785	6.64191	1.11923e-10	5.27949e-10	13.2653
IGHA2	1.45474	7.46528	6.61329	1.33075e-10	6.21348e-10	13.0959
SSTR5	-1.64589	7.99997	-6.60259	1.41947e-10	6.59513e-10	13.0328
PPM1K-DT	1.24077	9.68508	6.54814	1.9693e-10	9.02396e-10	12.7125
PKHD1L1	-1.05526	9.13046	-6.50744	2.5118e-10	1.13871e-09	12.4746
HERC2P3	-1.13576	9.64137	-6.49714	2.67095e-10	1.20636e-09	12.4145
IGHG4	1.74084	6.35384	6.43328	3.902e-10	1.72661e-09	12.044
CHIT1	1.26441	5.68925	6.41834	4.26213e-10	1.8796e-09	11.9577
IGHA1	1.3592	10.3103	6.39432	4.91045e-10	2.15267e-09	11.8194
LINC02248	-1.22281	5.93493	-6.38384	5.22274e-10	2.2831e-09	11.7591
SIGLEC14	-1.0039	7.3382	-6.37273	5.57498e-10	2.4271e-09	11.6954
IGHV3-7	1.22119	5.88051	6.36159	5.95178e-10	2.5832e-09	11.6315
TFF3	1.00928	8.15873	6.35562	6.16364e-10	2.67107e-09	11.5973
F5	-1.02393	10.6778	-6.33765	6.84729e-10	2.94557e-09	11.4946
IGHG3	1.31299	8.84628	6.28926	9.07907e-10	3.85781e-09	11.2191
PTX3	-1.0381	10.048	-6.28545	9.28248e-10	3.93932e-09	11.1975
RTN4R	1.1402	5.46139	6.23166	1.26759e-09	5.30762e-09	10.8933
ZNF366	-1.07245	9.21228	-6.19762	1.54221e-09	6.40422e-09	10.702
IGKV3-11	1.26654	6.99317	6.19432	1.57176e-09	6.51736e-09	10.6835
FREM2	-1.02482	5.69501	-6.15642	1.9531e-09	8.00107e-09	10.4716
CD7	1.0442	5.41428	6.15285	1.99343e-09	8.15449e-09	10.4516
ANGPTL4	-1.13308	10.6001	-6.04204	3.73948e-09	1.49097e-08	9.83829
ISG15	1.10393	9.90456	6.01744	4.29489e-09	1.70204e-08	9.70336
IGKV3-20	1.18933	7.90818	5.95324	6.15187e-09	2.39662e-08	9.35334
IGLV2-14	1.15372	7.04523	5.93659	6.74935e-09	2.6156e-08	9.26308
ADGRF4	-1.1107	6.97124	-5.92076	7.36981e-09	2.84052e-08	9.17745
IGLV3-21	1.2503	5.95214	5.86413	1.00795e-08	3.83108e-08	8.87269
IGKV1-5	1.16452	7.31928	5.80483	1.39563e-08	5.23786e-08	8.5561
IGLV2-11	1.15819	5.57997	5.78925	1.51947e-08	5.67132e-08	8.47342
SPOCK3	-1.07804	6.14933	-5.67836	2.76942e-08	1.00499e-07	7.88997
IGLV2-23	1.12417	5.91007	5.66104	3.03903e-08	1.09791e-07	7.79973
IGLV1-47	1.10732	5.55901	5.66083	3.0425e-08	1.0987e-07	7.79861
LRRC38	1.0918	6.4654	5.48669	7.6487e-08	2.64523e-07	6.90396
IGLV1-44	1.08542	6.12278	5.4823	7.82656e-08	2.70125e-07	6.88168
PPM1E	-1.04982	5.52112	-5.35929	1.47986e-07	4.93237e-07	6.26444
IGLV3-25	1.11369	5.50323	5.28869	2.12204e-07	6.92084e-07	5.91556
IGLC2	1.20981	8.14488	5.28794	2.13018e-07	6.94473e-07	5.91186
IGHV3-21	1.08544	5.27804	5.26371	2.40841e-07	7.79797e-07	5.7931
ESPNL	1.01593	6.11845	5.24295	2.67473e-07	8.60621e-07	5.69166
IGKV1-9	1.08812	5.29921	5.2035	3.26157e-07	1.03922e-06	5.49989
IGLV1-40	1.04632	6.17502	5.08062	6.00336e-07	1.85647e-06	4.91061
ZDHHC20	-1.03268	8.80884	-5.07695	6.11269e-07	1.88753e-06	4.89319
IGHV3-23	1.028	6.28207	4.91773	1.32368e-06	3.92967e-06	4.14833
SFRP2	1.02513	7.50643	4.78055	2.53482e-06	7.21054e-06	3.52327
SSTR5-AS1	-1.06089	8.67933	-4.50475	8.94459e-06	2.35855e-05	2.31404
CDKL5	-1.01252	7.98598	-4.49776	9.22771e-06	2.42793e-05	2.28423
RPS4Y1	1.51387	10.7485	2.92465	0.00366274	0.00649341	-3.33372
EIF1AY	1.52717	10.7091	2.9106	0.00382762	0.00676036	-3.3738
USP9Y	1.32242	9.14385	2.60543	0.0095494	0.0156805	-4.19831
ZFP57	-1.01535	7.30571	-2.58588	0.010098	0.0164969	-4.24815
KDM5D	1.27731	9.10713	2.53542	0.0116457	0.0187907	-4.37508
DDX3Y	1.26442	9.40597	2.49423	0.0130624	0.0208902	-4.47691

## Sheet: Table S8
Table S8. Genes in WGCNA-identified modules.
id	module
ST6GALNAC3	blue
SSC5D	blue
CYS1	blue
S1PR3	blue
C1QTNF2	blue
FKBP5	blue
WNK3	blue
TMTC1	blue
HTRA1	blue
SLC1A7	blue
KCND3	blue
ATP1B2	blue
ADGRD1	blue
IL18R1	blue
KIAA1755	blue
LSP1	blue
MELTF-AS1	blue
ACE	blue
NID1	blue
CD38	blue
CYP11A1	blue
LINC02593	blue
OXER1	blue
PPEF1	blue
PRRT2	blue
CHAC2	blue
OASL	blue
ISLR	blue
SULT1B1	blue
NRIP2	blue
IL17D	blue
GRB14	blue
PODXL2	blue
COL16A1	blue
SEMA5B	blue
HAAO	blue
PALLD	blue
HBB	blue
IL34	blue
MDK	blue
EFCC1	blue
EDNRB	blue
SGPP2	blue
PI16	blue
AEBP1	blue
KIAA1549	blue
MX1	blue
HRK	blue
SARDH	blue
DBH-AS1	blue
HOOK1	blue
KCNC4	blue
CD109	blue
DPT	blue
CEROX1	blue
GLIS1	blue
SOX8	blue
FAM180B	blue
C16orf89	blue
KCNK1	blue
NRXN2	blue
ZMYND15	blue
BRSK1	blue
PDE4C	blue
RPGR	blue
FATE1	blue
OVCH1	blue
ETV4	blue
PAQR5	blue
RXRG	blue
LINC00964	blue
TMEM178B	blue
ADAMTS14	blue
NAMPT	blue
NUDT4	blue
KCNB1	blue
GFRA3	blue
KAZALD1	blue
ACTG1P17	blue
OSMR	blue
DUSP15	blue
SSUH2	blue
HBA1	blue
HBA2	blue
PODN	blue
COL9A2	blue
MRC2	blue
CARNS1	blue
F8	blue
TCEAL5	blue
LOC107986163	blue
FZD10-AS1	blue
GNB3	blue
RGS11	blue
ARHGAP22	blue
DNAJC27-AS1	blue
LRRN4CL	blue
LCN12	blue
LINC00672	blue
C1QTNF9	blue
MIR181A2HG	blue
KIRREL3	blue
BPI	blue
FMN1	blue
PTCH2	blue
IQSEC3	blue
TSPAN10	blue
SDSL	blue
MATN3	blue
PHF21B	blue
LTB	blue
TM6SF2	blue
MYOT	blue
S1PR5	blue
DNAAF3	blue
CRABP2	blue
FBXL16	blue
CNTN3	blue
FAM181B	blue
ADAMTS5	blue
CENPA	blue
KCNK17	blue
GMNC	blue
C5orf64	blue
LINC00484	blue
IRX6	blue
SAMD11	blue
SERPINA3	blue
AGTR1	blue
PALM3	blue
PRPH	blue
CERS1	blue
ITGB8-AS1	blue
APOA1	blue
CERCAM	blue
P2RX6	blue
LOC107985216	blue
HLA-J	blue
AMHR2	blue
ZBTB16	blue
TC2N	blue
GPR83	blue
FGF10	blue
TRIM17	blue
NTNG2	blue
DPEP2	blue
ANKRD24	blue
MYOZ1	blue
UCHL1	blue
GABRD	blue
MCHR1	blue
LTBP4	blue
WNT10B	blue
NEURL1	blue
HMCN2	blue
TBC1D10C	blue
LINC02731	blue
PRRG4	blue
FMO5	blue
KLRK1-AS1	blue
SOX15	blue
EXOC3L4	blue
TLCD2	blue
SYTL1	blue
MXRA8	blue
COLEC11	blue
AASS	blue
IER3	blue
PDE11A	blue
EMILIN3	blue
CLEC11A	blue
BEX1	blue
ADAMTSL2	blue
TSPAN32	blue
FCER2	blue
SPNS3	blue
BGN	blue
EREG	blue
FSCN1	blue
SMPD3	blue
INKA1	blue
CHL1	blue
ADAMTS7P4	blue
LOC100129434	blue
NAMPTP1	blue
PNMA8B	blue
PRR15	blue
C17orf107	blue
SLC7A11	blue
CACNA1G	blue
TNNI1	blue
RLN2	blue
WFIKKN2	blue
PDIA2	blue
HSD17B14	blue
FOXO6-AS1	blue
HPCAL4	blue
BIRC7	blue
TAC4	blue
STOX1	blue
LINC02984	blue
REELD1	blue
HS6ST2	blue
C12orf54	blue
RHAG	blue
C4orf54	blue
LFNG	blue
MEI4	blue
FBXW10B	blue
NGEF	blue
COMP	blue
LUCAT1	blue
SMIM9	blue
FOXS1	blue
DBP	blue
LOXL1	blue
LOC100996643	blue
ZNF350-AS1	blue
KLHL35	blue
TAGLN3	blue
LOC105371824	blue
CDC20P1	blue
KLHL32	blue
FZD2	blue
LOC101927533	blue
GRIP1	blue
KCNJ4	blue
RPS16P4	blue
SEZ6L2	blue
GCOM1	blue
CCL22	blue
LINC03018	blue
TMEM123-DT	blue
MBNL3	blue
LOC105371795	blue
KRT16P6	blue
NXPH4	blue
TNNT1	blue
C1QTNF9B	blue
ETV7	blue
SBK3	blue
FGF5	blue
FAM189A1	blue
PPDPF	blue
OR7E47P	blue
DACT2	blue
GPR82	blue
GAPLINC	blue
NHLRC4	blue
HSD11B2	blue
SYT12	blue
ICAM4	blue
TERLR1	blue
KIF1A	blue
LINC02613	blue
CETP	blue
SFTPD	blue
LINC02910	blue
GP1BA	blue
MATK	blue
ARSI	blue
LINC01133	blue
ALX4	blue
CNR1	blue
GDF15	blue
TNFRSF4	blue
KNDC1	blue
ABCC6	blue
MTDHP3	blue
EIF4EBP3	blue
TVP23A	blue
RARRES2	blue
MYMX	blue
MOG	blue
UNC5B-AS1	blue
ODF3B	blue
PRRX2	blue
RHCG	blue
APOA1-AS	blue
HBG2	blue
IL4I1	blue
MDFI	blue
GNG8	blue
PKHD1L1	blue
HERC2P3	blue
LINC02248	blue
TFF3	blue
RTN4R	blue
ZNF366	blue
FREM2	blue
CD7	blue
ISG15	blue
SPOCK3	blue
LRRC38	blue
PPM1E	blue
ESPNL	blue
ZDHHC20	blue
CDKL5	blue
IL1RL1	brown
FHAD1-AS1	brown
CD163	brown
VSIG4	brown
RNASE2	brown
GALNT15	brown
TLL2	brown
AOX1	brown
NPTX2	brown
LYVE1	brown
AQP10	brown
ARMS2	brown
SIGLEC9	brown
CYP4B1	brown
SCN2B	brown
POM121L9P	brown
PLIN2	brown
PROM1	brown
SOCS2-AS1	brown
CPM	brown
ODAD2	brown
OLAH	brown
CFAP251	brown
SCIRT	brown
CRYM	brown
ADAMTS9	brown
IL1R2	brown
IL10	brown
HNRNPCP3	brown
ANKRD34C	brown
ADAMTS4	brown
OGDHL	brown
RARRES1	brown
SYN2	brown
SLC11A1	brown
SLC66A1L	brown
PLA2G2A	brown
MGC16275	brown
TMIGD3	brown
LOC115308161	brown
LINC02028	brown
ALOX15B	brown
NMRAL2P	brown
C11orf65	brown
MANCR	brown
PI15	brown
MGST1	brown
LRRC77P	brown
ALOX5	brown
NDP	brown
ZMYND12	brown
SSTR2	brown
TNS1-AS1	brown
ASB18	brown
NQO1	brown
WNT9A	brown
CRADD-AS1	brown
FCGR3A	brown
ANPEP	brown
TIMP4	brown
CATSPERB	brown
SLCO2A1	brown
ADH1B	brown
TLR2	brown
PGAM1P5	brown
MCEMP1	brown
GPSM2	brown
MKRN2OS	brown
SERPINA5	brown
LINC00501	brown
F13A1	brown
TFCP2L1	brown
LINC02207	brown
CCDC168	brown
LINC02289	brown
PRRG3	brown
METTL21EP	brown
LINC02884	brown
CCR1	brown
ST8SIA2	brown
MCM10	brown
SLA	brown
CD177	brown
FPR1	brown
SYN3	brown
HCG20	brown
GPA33	brown
LINC00906	brown
MSR1	brown
SIGLEC10	brown
PART1	brown
GPRC5A	brown
FEZF1-AS1	brown
SERPINF2	brown
LINC00486	brown
SLC22A16	brown
GPR84	brown
PCSK1	brown
TMEFF2	brown
LBP	brown
VSX1	brown
GPR183	brown
DEPDC1B	brown
SAMSN1	brown
THBS1	brown
S100A9	brown
DRAIC	brown
CACNA1E	brown
CDC45	brown
SRGAP3-AS4	brown
TFEC	brown
CEP55	brown
HAS2	brown
MT1X	brown
B3GALT1	brown
LUARIS	brown
SERPINE1	brown
DNER	brown
CR1	brown
LOC100419170	brown
WWC1	brown
SYT9	brown
KCNS2	brown
SAA1	brown
MT1A	brown
GCKR	brown
LINC01531	brown
MELK	brown
GUCA1C	brown
LRRC52-AS1	brown
RETREG1-AS1	brown
HP	brown
FOSL1	brown
KRT7	brown
SIGLEC14	brown
PTX3	brown
ALOX15	grey
FAM216B	grey
RNVU1-24	grey
KCNA7	grey
GSG1L	grey
TMEM151B	grey
SLC28A2-AS1	grey
ELF3	grey
PPM1K-DT	grey
ADGRF4	grey
SSTR5-AS1	grey
RPS4Y1	grey
EIF1AY	grey
USP9Y	grey
ZFP57	grey
KDM5D	grey
DDX3Y	grey
SMOC2	turquoise
FNDC1	turquoise
FRZB	turquoise
SEZ6L	turquoise
SFRP4	turquoise
FREM1	turquoise
SCUBE2	turquoise
MYH6	turquoise
LUM	turquoise
COL22A1	turquoise
ITIH5	turquoise
BLM	turquoise
TUBA3E	turquoise
MFAP4	turquoise
LOC339260	turquoise
MATN2	turquoise
LEFTY2	turquoise
C1QTNF7	turquoise
TUBA3D	turquoise
APCDD1L	turquoise
PENK	turquoise
FCN3	turquoise
ASPN	turquoise
SLCO4A1	turquoise
LAMP5	turquoise
MXRA5	turquoise
NTM	turquoise
OLFML1	turquoise
AZIN2	turquoise
PHLDA1	turquoise
SCARA3	turquoise
FCER1A	turquoise
PTN	turquoise
SYT17	turquoise
DMC1	turquoise
LCN10	turquoise
AK5	turquoise
NRK	turquoise
PPP2R2B	turquoise
SLC16A9	turquoise
ESR1	turquoise
LCN6	turquoise
CRISPLD1	turquoise
GNMT	turquoise
TUBA3C	turquoise
CHDH	turquoise
CYP4Z1	turquoise
RTL3	turquoise
LRRC17	turquoise
RASL11B	turquoise
UNC80	turquoise
APLNR	turquoise
NT5E	turquoise
LINC00670	turquoise
DPYSL3	turquoise
TDRD9	turquoise
PCNT	turquoise
COL9A1	turquoise
BOC	turquoise
NFIA-AS2	turquoise
CD83	turquoise
OGN	turquoise
GNA14	turquoise
DIO2	turquoise
KCNN3	turquoise
GDF6	turquoise
CRHBP	turquoise
COL14A1	turquoise
KCNIP1	turquoise
LYPD1	turquoise
CTSK	turquoise
ZNF365	turquoise
PPP1R26-AS1	turquoise
AQP3	turquoise
CHRNA3	turquoise
PRKAG3	turquoise
DTX4	turquoise
DUOX1	turquoise
HAPLN1	turquoise
RGS4	turquoise
LOC101928834	turquoise
CCDC3	turquoise
ABCG2	turquoise
ECRG4	turquoise
RYR3	turquoise
TENM4	turquoise
C11orf80	turquoise
NECTIN1	turquoise
COL8A2	turquoise
SNCAIP	turquoise
CX3CR1	turquoise
GSTM5	turquoise
IFI44L	turquoise
ATP1A4	turquoise
CAPN6	turquoise
CD1C	turquoise
SCGN	turquoise
SHISA2	turquoise
ART3	turquoise
TPO	turquoise
MSS51	turquoise
LRRC55	turquoise
IL17RB	turquoise
PPL	turquoise
GLI2	turquoise
TMEM30B	turquoise
LOC100506474	turquoise
COL10A1	turquoise
CPAMD8	turquoise
FMOD	turquoise
C1orf105	turquoise
TNMD	turquoise
NTF3	turquoise
CMA1	turquoise
C1QTNF3	turquoise
MNS1	turquoise
LAD1	turquoise
ACKR4	turquoise
LINC01563	turquoise
STAT4	turquoise
METTL7B	turquoise
MOXD1	turquoise
OPCML	turquoise
CREB5	turquoise
PDE5A	turquoise
HOPX	turquoise
AGTR2	turquoise
SLC25A18	turquoise
CPXM2	turquoise
SULF1	turquoise
FBLN7	turquoise
SIGLEC17P	turquoise
LIPH	turquoise
CREG2	turquoise
CTSG	turquoise
FAP	turquoise
MPP3	turquoise
RDH10-AS1	turquoise
AQP4	turquoise
SHISA3	turquoise
P3H2	turquoise
CFTR	turquoise
KLHDC8A	turquoise
CHD5	turquoise
HDC	turquoise
ESM1	turquoise
CRACD	turquoise
RASEF	turquoise
GLYATL2	turquoise
SYTL2	turquoise
LTBP2	turquoise
SERPINE2	turquoise
NSG1	turquoise
LCN15	turquoise
STAC2	turquoise
NUP62CL	turquoise
XG	turquoise
TMEM119	turquoise
STAC	turquoise
CFAP77	turquoise
SLC6A1	turquoise
PRSS35	turquoise
FERMT1	turquoise
LEF1	turquoise
ITGBL1	turquoise
TSPAN11	turquoise
PRR5L	turquoise
THBS4	turquoise
TMEM130	turquoise
TP63	turquoise
VIT	turquoise
GPR68	turquoise
LGI3	turquoise
APCDD1L-DT	turquoise
ADAMTSL1	turquoise
DACT1	turquoise
MYOC	turquoise
GRIK4	turquoise
FLRT2	turquoise
LINC00968	turquoise
NALF2	turquoise
SMTNL2	turquoise
LINC01134	turquoise
ALDH1A3-AS1	turquoise
SLCO4C1	turquoise
RHBDL3	turquoise
ECM2	turquoise
SH2D1B	turquoise
LINC00211	turquoise
CCDC80	turquoise
PLEKHH2	turquoise
TENT5B	turquoise
EHD4-AS1	turquoise
FAM83F	turquoise
ETNPPL	turquoise
OMG	turquoise
TGFB2	turquoise
LINC01088	turquoise
DNAJC22	turquoise
NPPA	turquoise
TMEM132B	turquoise
CBS	turquoise
LOC101926964	turquoise
SPC24	turquoise
C12orf75	turquoise
HYAL4	turquoise
NAP1L3	turquoise
OVOS2	turquoise
ADAM19	turquoise
SFRP1	turquoise
COLQ	turquoise
SERTAD4	turquoise
DUOX2	turquoise
CA14	turquoise
MED12L	turquoise
DNAH8	turquoise
CTHRC1	turquoise
TBC1D29P	turquoise
WNT9B	turquoise
GATM	turquoise
LINC00632	turquoise
HTR2A	turquoise
GAP43	turquoise
MIR3142HG	turquoise
FHAD1	turquoise
TLR7	turquoise
EGR2	turquoise
TCF24	turquoise
ADAM18	turquoise
HPGDS	turquoise
FAM225B	turquoise
SFTA1P	turquoise
DLGAP1	turquoise
TMEM200A	turquoise
RGS17	turquoise
MME	turquoise
F2RL2	turquoise
SCG5	turquoise
GDNF	turquoise
RIMS4	turquoise
PLA2G4F	turquoise
IGSF10	turquoise
CLXN	turquoise
LMX1B	turquoise
COL1A1	turquoise
SLC6A4	turquoise
MYL1	turquoise
GALNT5	turquoise
TEX41	turquoise
LINC01426	turquoise
KCNIP2	turquoise
THY1	turquoise
ATRNL1	turquoise
SYT13	turquoise
PHF24	turquoise
SDR16C5	turquoise
LHCGR	turquoise
LMX1A	turquoise
ESRP2	turquoise
DCXR-DT	turquoise
KIT	turquoise
CTNNA2	turquoise
SCRG1	turquoise
ANKRD2	turquoise
PRODH	turquoise
HDAC2-AS2	turquoise
BRINP1	turquoise
FMO1	turquoise
CD1E	turquoise
HMGA2-AS1	turquoise
IGFN1	turquoise
SLC24A2	turquoise
SERTM1	turquoise
C2orf73	turquoise
MAP3K7CL	turquoise
NRG1	turquoise
KNG1	turquoise
NELL2	turquoise
MCF2L2	turquoise
BMP7	turquoise
MRAP2	turquoise
LINC01844	turquoise
CA3	turquoise
LINC01166	turquoise
PMP2	turquoise
GADL1	turquoise
SYTL5	turquoise
DHRS7C	turquoise
LGI1	turquoise
B3GALT5	turquoise
MYB	turquoise
LRRC8E	turquoise
GRB7	turquoise
ROBO2	turquoise
EYS	turquoise
TUBB4A	turquoise
HHIP	turquoise
ATP1B4	turquoise
CHRDL1	turquoise
LINC01267	turquoise
FAM133A	turquoise
NPPB	turquoise
SEC14L6	turquoise
HTR2B	turquoise
GRIA1	turquoise
MALRD1	turquoise
IL20RA	turquoise
CNTNAP2	turquoise
TMEM233	turquoise
DACT3-AS1	turquoise
VGLL2	turquoise
XKR4	turquoise
LAMB4	turquoise
EIF4EBP1	turquoise
HMGCS2	turquoise
TTC23L	turquoise
PDE6A	turquoise
CHST9	turquoise
TTLL6	turquoise
SRARP	turquoise
TOGARAM2	turquoise
SCG2	turquoise
MS4A2	turquoise
INSYN2A	turquoise
RGR	turquoise
MARCO	turquoise
PIEZO2	turquoise
VSTM2L	turquoise
SLITRK4	turquoise
PLPPR4	turquoise
CDH16	turquoise
LINC00865	turquoise
SPTSSB	turquoise
LINC02388	turquoise
LRRC3B	turquoise
SHANK2	turquoise
CEMIP	turquoise
SLC38A8	turquoise
LMAN1L	turquoise
SCGB1D2	turquoise
GPR12	turquoise
ANGPTL7	turquoise
IL31RA	turquoise
GREM1	turquoise
S100A3	turquoise
NPPC	turquoise
ELANE	turquoise
TMEM63C	turquoise
OLR1	turquoise
PCDH15	turquoise
CAMSAP3	turquoise
SYNPR	turquoise
ITPKA	turquoise
SSTR5	turquoise
F5	turquoise
ANGPTL4	turquoise
GZMH	yellow
ITGAL	yellow
HSH2D	yellow
SAMD3	yellow
GZMA	yellow
PRF1	yellow
NKG7	yellow
GZMB	yellow
LINC00861	yellow
ITGB7	yellow
IL2RB	yellow
CXCL10	yellow
CD247	yellow
CTSW	yellow
SLAMF7	yellow
TRAF3IP3	yellow
TESPA1	yellow
CD3E	yellow
ZBP1	yellow
ZAP70	yellow
CYP4F3	yellow
JAML	yellow
CD3D	yellow
FCGR3B	yellow
KLRB1	yellow
TBX21	yellow
CD6	yellow
CD2	yellow
LCK	yellow
CXCL11	yellow
LRRC15	yellow
NAPSB	yellow
FCRL3	yellow
ITGB2-AS1	yellow
SKAP1	yellow
RASGRP1	yellow
NME8	yellow
GNLY	yellow
STAB2	yellow
HLA-DOA	yellow
CD3G	yellow
CD48	yellow
TRGC2	yellow
TIGIT	yellow
LY9	yellow
TRGC1	yellow
FCN1	yellow
UBASH3A	yellow
FCRL6	yellow
CCR7	yellow
CEACAM3	yellow
SELL	yellow
CD244	yellow
SIT1	yellow
CARD11	yellow
TMEM156	yellow
CD5	yellow
CMTM2	yellow
PYHIN1	yellow
MS4A1	yellow
BCL11B	yellow
SH2D1A	yellow
CXCL9	yellow
CLEC4F	yellow
CCL24	yellow
CAMK4	yellow
PLAC8	yellow
GZMK	yellow
SEPTIN1	yellow
SIGLEC8	yellow
PLCH2	yellow
CD96	yellow
ANKRD36BP2	yellow
NIBAN3	yellow
SCML4	yellow
PADI4	yellow
CD27	yellow
CLEC9A	yellow
IDO1	yellow
CRTAM	yellow
ANO9	yellow
CXCL14	yellow
CD40LG	yellow
CD8B	yellow
TNFSF15	yellow
APOBEC3A	yellow
VNN3P	yellow
IGLC3	yellow
THEMIS	yellow
PPBP	yellow
IGHM	yellow
HCAR3	yellow
TRAT1	yellow
IGHG2	yellow
HLA-DQA1	yellow
IGHG1	yellow
IGKV3-15	yellow
IGHA2	yellow
IGHG4	yellow
CHIT1	yellow
IGHA1	yellow
IGHV3-7	yellow
IGHG3	yellow
IGKV3-11	yellow
IGKV3-20	yellow
IGLV2-14	yellow
IGLV3-21	yellow
IGKV1-5	yellow
IGLV2-11	yellow
IGLV2-23	yellow
IGLV1-47	yellow
IGLV1-44	yellow
IGLV3-25	yellow
IGLC2	yellow
IGHV3-21	yellow
IGKV1-9	yellow
IGLV1-40	yellow
IGHV3-23	yellow
SFRP2	yellow

## Sheet: Table S9
Table S9. Genes in MEGENA-identified modules.
module	module.size	module.parent	module.hub
c1_2	288	c1_1	PALLD(45),ISLR(42),MRC2(36),HAAO(29),TMTC1(29),MDK(29),COL16A1(27),AEBP1(27),SSC5D(27),CERCAM(20),CLEC11A(20),HTRA1(19),LSP1(18),MXRA8(15),NAMPT(15)
c1_3	246	c1_1	CD163(51),IL1RL1(38),TUBA3D(32),FKBP5(27),AOX1(26),CYP4B1(26),TUBA3E(23),VSIG4(22),SLCO4A1(22),FHAD1-AS1(19),CRYM(19),SLC11A1(18),LYVE1(16),SIGLEC9(15),CPM(15),SCIRT(15)
c1_4	25	c1_1	IGKV3-20(15)
c1_5	88	c1_1	CD3E(29),TRAF3IP3(23),ITGAL(18),GZMA(17),CD2(17)
c1_6	276	c1_1	SFRP4(54),LUM(45),MXRA5(32),FREM1(28),OGN(25),C1QTNF7(25),SMOC2(24),ASPN(21),FRZB(20),COL14A1(19),ECM2(19),CRISPLD1(18),SEZ6L(17),SCUBE2(17),CHDH(17),FAP(16),UNC80(16)
c1_8	23	c1_2	PPDPF(12)
c1_9	45	c1_2	MRC2(29),LSP1(18),CERCAM(13)
c1_10	108	c1_2	PALLD(43),TMTC1(28),ISLR(26),NAMPT(15)
c1_11	67	c1_2	COL16A1(22),MDK(17),HAAO(16)
c1_12	38	c1_2	AEBP1(23),SSC5D(14),SCARA3(11)
c1_13	53	c1_3	TUBA3D(31),TUBA3E(23),SLCO4A1(19),CYP4B1(16)
c1_14	131	c1_3	CD163(49),IL1RL1(31),FKBP5(24),VSIG4(22),FHAD1-AS1(19),SIGLEC9(15)
c1_15	14	c1_3	EIF4EBP1(12),ELANE(9)
c1_16	24	c1_3	MGST1(10)
c1_17	24	c1_3	CRYM(14),LINC02028(13),SCN2B(9)
c1_18	10	c1_4	()
c1_19	15	c1_4	IGKV3-20(13),IGKV3-11(10)
c1_20	41	c1_5	CD3E(26),GZMA(13)
c1_21	33	c1_5	TRAF3IP3(18),SLAMF7(12)
c1_24	83	c1_6	LUM(36),MXRA5(24),CRISPLD1(18),OGN(17),ASPN(15)
c1_25	16	c1_6	PLEKHH2(12),CRACD(10)
c1_26	34	c1_6	C1QTNF7(23),FREM1(17)
c1_27	79	c1_6	SFRP4(50),SMOC2(22),SCUBE2(17),FRZB(16),SEZ6L(14)
c1_28	16	c1_6	UNC80(13),SLC16A9(11)
c1_29	14	c1_6	CHDH(12)
c1_30	22	c1_6	TGFB2(12)
c1_33	10	c1_8	ODF3B(8),PPDPF(7)
c1_35	39	c1_9	MRC2(29)
c1_37	67	c1_10	PALLD(42),ISLR(25)
c1_39	18	c1_10	TMTC1(16)
c1_41	38	c1_11	MDK(17),CLEC11A(11)
c1_42	29	c1_11	COL16A1(21)
c1_43	24	c1_12	AEBP1(20)
c1_46	67	c1_14	CD163(44),VSIG4(22)
c1_47	28	c1_14	IL1RL1(25)
c1_51	11	c1_14	FHAD1-AS1(9)
c1_52	15	c1_16	MGST1(10)
c1_55	11	c1_17	LINC02028(9)
c1_56	21	c1_21	TRAF3IP3(16),ITGAL(11)
c1_60	18	c1_24	MXRA5(16),SERPINE2(8),FAP(8)
c1_61	11	c1_26	C1QTNF7(8)
c1_64	65	c1_27	SFRP4(50),FRZB(16)
c1_67	17	c1_30	TGFB2(12)
c1_69	26	c1_37	ISLR(19),HTRA1(10)
c1_70	18	c1_37	SDSL(10)
c1_72	25	c1_41	MDK(17),CLEC11A(11)
c1_75	52	c1_46	CD163(44),CPM(14)
c1_79	14	c1_70	SDSL(10)

## Sheet: Table S10
Table S10. Top 10 predicted TFs with hub genes.
Rank	TF	Score	Library	Overlapping_Genes
1	OSR1	5	ARCHS4 Coexpression,1;GTEx Coexpression,9	MFAP4,COL14A1,OGN
2	PRDM6	8.333	ARCHS4 Coexpression,2;Enrichr Queries,13;GTEx Coexpression,10	MFAP4,COL14A1,OGN
3	AEBP1	9	ARCHS4 Coexpression,12;GTEx Coexpression,6	MFAP4,COL14A1,OGN
4	TBX18	14.67	ARCHS4 Coexpression,19;Enrichr Queries,11;GTEx Coexpression,14	COL14A1,OGN
5	MEOX2	16	ARCHS4 Coexpression,5;Enrichr Queries,1;GTEx Coexpression,42	SFRP4,MFAP4,COL14A1,OGN
6	BNC2	18.33	ARCHS4 Coexpression,3;Enrichr Queries,2;GTEx Coexpression,50	SFRP4,MFAP4,COL14A1,OGN
7	HEYL	20.33	ARCHS4 Coexpression,31;Enrichr Queries,25;GTEx Coexpression,5	MFAP4,COL14A1,OGN
8	TCF21	26.5	Literature ChIP-seq,36;ARCHS4 Coexpression,7;Enrichr Queries,6;GTEx Coexpression,57	MFAP4,COL14A1,OGN
9	PRRX2	39.33	ARCHS4 Coexpression,23;Enrichr Queries,66;GTEx Coexpression,29	MFAP4,COL14A1
10	PGR	50.5	ARCHS4 Coexpression,24;Enrichr Queries,52;ReMap ChIP-seq,106;GTEx Coexpression,20	SFRP4,COL14A1,OGN

[truncated: 5 more sheets: Table S11, Table S12, Table S13, Table S14, Table S15]
